# Supplementary material for: Poor compliance and exemptions facilitate ongoing deforestation
Source: Conserv Biol. 2024 Aug 20;39(1):e14354. doi: 10.1111/cobi.14354 (PMC11780193; doi:10.1111/cobi.14354)
Supplement: Supplementary file 1 — Supporting Information [file COBI-39-e14354-s002.xlsx]

## Sheet: Metadata
Term	Definition
Polygon ID	A unique ID linked to each polygon to allow for consistent identification throughout analysis.
SLATS description	The description that is provided as part of the SLATS woody vegetation loss dataset. Descriptors include pasture, mine, settlement, crop etc.
Hectares	The size of clearing event
Hectares - Category X	The size of clearing event minus any clearing that is classified as Category X (exempt from Queensland's Vegetation Management Act 1999 and Planning Act 2017)
Hectares - Regrowth ≤ 15 years	The size of clearing event minus any clearing that is regrowth forests 15 years of age or less (which we have deemed to be exempt from referral requirements under the Environment Protection and Biodiversity Conservation Act 1999 (EPBC Act)).
Year	The year the clearing was detected. SLATS uses a one year period from approximately August of one year to August of the next.
Overlap with MNES	Did the clearing overlap with Matters of National Environmental Significance (MNES), and therefore likely require referral to the EPBC Act?
Threatened and/or migratory species	A type of MNES, species which are federally listed as threatened or migratory. We only included those that are associated with forest and woodland ecosystems.
Threatened ecological community	Threatened ecological communities that are listed as endangered or critically endangered are another type of MNES. Again, we only used forest or woodland associated communities.
Overlap with regrowth ≤ 15 years	The amount of regrowth ≤ 15 years that overlapped with a deforestation event. Used to calculate Column E.
EPBC Act referral	Referrals and assessment under the EPBC Act are publicly available (https://epbcpublicportal.awe.gov.au/all-referrals/). We documented whether a deforestation event overlapped with a referral and then important information associated with that referral (i.e. year, category, decision, permitted clearing and the proportion that the deforestation event overlapped with the referral).
Regulated vegetation	In Queensland, all woody vegetation is classifed on the 'Vegetation Management Regulated Vegetation Management Map'. Vegetation is classified as regulated (Category A, B, C and R) or unregulated (Category X). The calculated the amount and proportion that each deforestation event overlapped with all categories of vegetation.
Category A	An area which is: 1. A declared area, 2. An offset area, an exchange area, an area that has been subject to unlawful clearing or an enforcement notice, an area subject to clearing as a result of a clearing offence or 3. An area that the chief executive determines to be Category A.
Category B	An area which is remnant vegetation or an area the chief executive determines to be Category B.
Category C	An area which is high-value regrowth vegetation on freehold land, Indigenous land or land the subject of a lease issued under the Land Act 1994 for agriculture or grazing purposes or an occupation licence under that Act, in an area that has not been cleared in the last 15 years which is also an endangered, of concern, or least concern regional ecosystem. Category C areas may also include vegetati…
Category R	An area which is a regrowth watercourse and drainage feature area located within 50 metres of a watercourse located in the Burdekin, Burnett–Mary, Eastern Cape York, Fitzroy, Mackay– Whitsunday or Wet Tropics catchments identified on the vegetation management watercourse and drainage feature map
Category X	All areas other than Category A, B, C and R areas. Category X areas are areas not generally regulated by the vegetation management laws.
PMAV	Property map of assessable vegetation—a map certified by the chief executive as a PMAV for an area and showing the vegetation category areas for the area (e.g. Category C area, Category X area). Any deforestation event that intersected a PMAV is noted here, as PMAVS can 'lock in' a certain category of regulated vegetation i.e. Category X can remain as such indefinitely, and therefore be exempt cl…
SARA development application	A development application where SARA (the State Assessment and Referral Agency) are involved either as assessment manager or referral agency. Any deforestation events that intersected with SARA development applications were noted, alongside important information such as the date of the application.
Area management plan	Area management plans (AMP) manage issues not addressed by an accepted development vegetation clearing code and provide for a coordinated approach to a clearing activity (e.g. weed control) by region rather than property. Any deforestation events that intersected with an AMP were noted, alongside other notification details.
Accepted development code - PreJuly2016	Accepted development vegetation clearing codes allow routine and low-risk clearing activties without requiring a development approval. Publicly available notifications are split by those notified before July 2016 and those after. These were treated seperately as the notification data set for each contained different information. Other information was recoded, such as the date of notification and …
High value agricultural permit	High value agriculture permits were issued by the Queensland Government from 2013. These permits were phased out in May 2018.
Accepted development code - PostJuly2016	Accepted development vegetation clearing codes allow routine and low-risk clearing activties without requiring a development approval. Publicly available notifications are split by those notified before July 2016 and those after. These were treated seperately as the notification data set for each contained different information.
Protected plants mapping	A protected plant clearing permit is required to clear threatened plants in Queensland, under the Nature Conservation Act 1992. Protected plants mapping ('flora survey trigger map') shows 'high-risk' areas which may require a threatened plant survey prior to clearing.
Was the clearing relevant to the EPA?	Deforestation event SLATS desciption = mine OR intersected with mining activity as mapped by Maus et al. 2020 OR indicated by EPBC referral 'mining' category OR within an active mining lease area.
Was the clearing assessed under the EPA?	Clearing events had to intersect an active Environmental Authority (a permit issued for environmentally relevant activites (such as mining) under the Environmental Protection Act 1994) or an active mining lease (which can only be granted once an EA is in place).
State forest	State forest areas identified from the 'Protected areas of Queensland - boundaries'. If a deforestation event overlapped state forest it was assumed to require consideration under the Forestry Act 1959.
Bioregion	The bioregion in which the deforestation event occurred.
Individual summary	Was each Act relevant to the deforestation event, and if so, was the deforestation assessed, notified, exempt, non-compliant etc. (dependant on the Act in question)?
Combined summary	When all legislation was considered together, was the deforestation event fully compliant, partially compliant, potentially non-compliant, had no relevant legislation or was unable to be classified ('Unknown')?
Land clearing permit (NT)	Either a pastoral land clearing permit or an unzoned land clearing permit can be granted to clear native vegetation in the Northern Territory. The pastoral land clearing permit is for land under a pastoral lease.
EPA permit (WA)	A vegetation clearing permit that is issued under Western Australia's Environmental Protection Act 1986.

## Sheet: Queensland
	Clearing event					MNES for EPBC Act				EPBC Act referrals						Regulated Veg for VMA					Planning Act assessments				VMA notifications				VMA notifications					VMA permits	VMA notifications							Nature Conservation Act	Environmental Protection Act		Forestry Act		Bioregion	Individual summary
Polygon ID	SLATS description	Hectares	Hectares - Category X (for VMA exemption)	Hectares - Regrowth ≤ 15 years (for EPBC exemption)	Year	Overlap with MNES?	Threatened and/or migratory species (SNES)	Threatened Ecology Community (TEC)	Overlap with regrowth ≤ 15 years	EPBC Act referral	Proposal number	Year	Decision	Category	Proportion of overlap	Regulated Vegetation (A, B, C, R)	Unregulated Vegetation (Category X)	Total (A, B, C, R, X)	Proportion of total	PMAV?	Did the clearing intersect with a SARA development application	Date of application	Proposal details	Nature of development	Was there a notification to clear using an Area Management Plan?	Name of Area Management Plan	Notification Year	LotPlan	Was there a notification to clear under an accepted development code - PreJuly2016	Reference number	LotPlan	Notification year	Purpose	Was there a High value agricultural permit	Was there a notification to clear under an accepted development code - PostJuly2016?	Reference number	LotPlan	Notification date	Expiry date	Purpose	Area of clearing	Overlap with protected plants mapping (ha)	Was the clearing relevant to the EPA?	Was the clearing assessed under the EPA?	Did the clearing intersect with a state forest	Proportion of overlap with state forest	Bioregion	EPBC Act	Vegetation Management Act
1	Mine	36	34.0415	33.198	2014/2015	Yes	Yes		2.80199							34.0415	1.95853	36	100																								Yes - mapped mining polygon	Yes - EA			Cape York Peninsula	Potentially non-compliant (remove regrowth from total)	Compliant (EPA exempt)
2	Mine	50.22	46.9439	48.2184	2014/2015	Yes	Yes		2.00162							46.9439	3.27607	50.22	100																								Yes - mapped mining polygon	Yes - EA			Cape York Peninsula	Potentially non-compliant (remove regrowth from total)	Compliant (EPA exempt)
8	Mine	20.79	Less than 20ha Reg Veg	No regrowth	2014/2015	Yes	Yes									5.47094	15.3191	20.79	100																								Yes - mapped mining polygon	Yes - EA			Cape York Peninsula	Potentially non-compliant (no regrowth involved)	Compliant (Cat X < 20 ha Reg Veg + EPA exempt)
10	Mine	26.19	25.2555	25.9761	2014/2015	Yes	Yes		0.213928							25.2555	0.934541	26.19	100																								Yes - mapped mining polygon	Yes - EA			Cape York Peninsula	Potentially non-compliant (remove regrowth from total)	Compliant (EPA exempt)
15	Mine	64.35	64.2999	61.6862	2014/2015	Yes	Yes		2.6638							64.2999	0.0501224	64.35	100																								Yes - mapped mining polygon	Yes - EA			Cape York Peninsula	Potentially non-compliant (remove regrowth from total)	Compliant (EPA exempt)
16	Mine	31.77	Less than 20ha Reg Veg	15.6109	2014/2015	Yes	Yes		16.1591							12.8226	18.9474	31.77	100																								Yes - mapped mining polygon	Yes - EA			Cape York Peninsula	Compliant - exempt (less than 20 ha of habitat after subtracting regrowth)	Compliant (Cat X < 20 ha Reg Veg + EPA exempt)
17	Mine	63.81	Less than 20ha Reg Veg	No regrowth	2014/2015	Yes	Yes									0	63.81	63.81	100																							48.3804	Yes - mapped mining polygon	Yes - EA			Cape York Peninsula	Potentially non-compliant (no regrowth involved)	Compliant (Cat X < 20 ha Reg Veg + EPA exempt)
18	Mine	57.78	54.6419	56.5617	2014/2015	Yes	Yes		1.21835							54.6419	3.1381	57.78	100																								Yes - mapped mining polygon	Yes - EA			Cape York Peninsula	Potentially non-compliant (remove regrowth from total)	Compliant (EPA exempt)
20	Pasture	699.12	699.12	No regrowth	2014/2015	Yes	Yes									699.12	0	699.12	100															Yes													Cape York Peninsula	Assume compliance (HVA permit)	Compliant (HVA permit)
22	Pasture	111.6	111.6	No regrowth	2014/2015	Yes	Yes									111.6	0	111.6	100															Yes													Cape York Peninsula	Assume compliance (HVA permit)	Compliant (HVA permit)
23	Pasture	66.24	66.24	No regrowth	2014/2015	Yes	Yes									66.24	0	66.24	100															Yes													Cape York Peninsula	Assume compliance (HVA permit)	Compliant (HVA permit)
24	Pasture	364.41	364.41	No regrowth	2014/2015	Yes	Yes									364.41	0	364.41	100															Yes													Cape York Peninsula	Assume compliance (HVA permit)	Compliant (HVA permit)
28	Pasture	53.55	53.55	No regrowth	2014/2015	Yes	Yes									53.55		53.55	100																												Einasleigh Uplands	Potentially non-compliant (no regrowth involved)	Potentially non-compliant (minus Cat X)
31	Pasture	27.9	Less than 20ha Reg Veg	27.8654	2014/2015	Yes	Yes		0.03459							6.47749	21.4225	27.9	100																												Einasleigh Uplands	Potentially non-compliant (remove regrowth from total)	Compliant (Cat X < 20 ha Reg Veg)
32	Pasture	68.31	Less than 20ha Reg Veg	No regrowth	2014/2015	Yes	Yes									12.3648	55.9452	68.31	100																												Einasleigh Uplands	Potentially non-compliant (no regrowth involved)	Compliant (Cat X < 20 ha Reg Veg)
33	Pasture	252.81	252.81	No regrowth	2014/2015	Yes	Yes									252.81	0	252.81	100															Yes													Cape York Peninsula	Assume compliance (HVA permit)	Compliant (HVA permit)
34	Crop	33.48	32.4924	33.4216	2014/2015	Yes	Yes		0.0583897							32.4924	0.987549	33.48	100	2008/001039														Yes													Einasleigh Uplands	Assume compliance (HVA permit)	Compliant (HVA permit)
39	Pasture	141.84	128.239	No regrowth	2014/2015	Yes	Yes									128.239	13.6008	141.84	100															Yes													Einasleigh Uplands	Assume compliance (HVA permit)	Compliant (HVA permit)
40	Pasture	21.33	Less than 20ha Reg Veg	No regrowth	2014/2015	Yes	Yes									2.87925	18.4508	21.33	100																												Einasleigh Uplands	Potentially non-compliant (no regrowth involved)	Compliant (Cat X < 20 ha Reg Veg)
48	Pasture	129.96	129.96	No regrowth	2014/2015	Yes	Yes									129.96		129.96	100															Yes													Gulf Plains	Assume compliance (HVA permit)	Compliant (HVA permit)
49	Pasture	43.56	43.56	No regrowth	2014/2015	Yes	Yes									43.56		43.56	100															Yes													Gulf Plains	Assume compliance (HVA permit)	Compliant (HVA permit)
51	Pasture	24.84	24.84	No regrowth	2014/2015	No	No									24.84		24.84	100															Yes													Gulf Plains	Legislation not relevant (no MNES)	Compliant (HVA permit)
52	Pasture	84.06	84.06	No regrowth	2014/2015	Yes	Yes									84.06		84.06	100															Yes													Gulf Plains	Assume compliance (HVA permit)	Compliant (HVA permit)
54	Pasture	133.29	133.29	No regrowth	2014/2015	Yes	Yes									133.29		133.29	100															Yes													Gulf Plains	Assume compliance (HVA permit)	Compliant (HVA permit)
55	Pasture	29.97	29.97	No regrowth	2014/2015	No	No									29.97		29.97	100															Yes													Gulf Plains	Legislation not relevant (no MNES)	Compliant (HVA permit)
56	Pasture	139.41	139.41	No regrowth	2014/2015	Yes	Yes									139.41		139.41	100															Yes													Gulf Plains	Assume compliance (HVA permit)	Compliant (HVA permit)
58	Pasture	28.8	28.8	No regrowth	2014/2015	Yes	Yes									28.8		28.8	100															Yes													Gulf Plains	Assume compliance (HVA permit)	Compliant (HVA permit)
59	Pasture	2093.4	2093.4	No regrowth	2014/2015	Yes	Yes									2093.4		2093.4	100															Yes													Gulf Plains	Assume compliance (HVA permit)	Compliant (HVA permit)
62	Pasture	49.5	49.5	No regrowth	2014/2015	Yes	Yes									49.5		49.5	100															Yes													Gulf Plains	Assume compliance (HVA permit)	Compliant (HVA permit)
63	Pasture	25.29	24.7278	25.0824	2014/2015	Yes	Yes		0.207566							25.29		25.29	100															Yes													Gulf Plains	Assume compliance (HVA permit)	Compliant (HVA permit)
64	Pasture	34.83	34.83	No regrowth	2014/2015	Yes	Yes									34.83		34.83	100															Yes													Gulf Plains	Assume compliance (HVA permit)	Compliant (HVA permit)
66	Pasture	106.56	106.56	No regrowth	2014/2015	Yes	Yes									106.56		106.56	100																												Gulf Plains	Potentially non-compliant (no regrowth involved)	Potentially non-compliant (minus Cat X)
67	Pasture	60.84	60.84	No regrowth	2014/2015	Yes	Yes									60.84		60.84	100															Yes													Gulf Plains	Assume compliance (HVA permit)	Compliant (HVA permit)
68	Pasture	422.91	421.68	No regrowth	2014/2015	Yes	Yes									421.68	1.22991	422.91	100															Yes													Gulf Plains	Assume compliance (HVA permit)	Compliant (HVA permit)
69	Pasture	45.54	45.54	No regrowth	2014/2015	Yes	Yes									45.54		45.54	100															Yes													Gulf Plains	Assume compliance (HVA permit)	Compliant (HVA permit)
72	Pasture	177.48	177.48	177.379	2014/2015	Yes	Yes		0.101203							177.48		177.48	100															Yes													Gulf Plains	Assume compliance (HVA permit)	Compliant (HVA permit)
73	Pasture	26.28	24.4576	No regrowth	2014/2015	Yes	Yes									26.28		26.28	100															Yes													Gulf Plains	Assume compliance (HVA permit)	Compliant (HVA permit)
74	Pasture	150.12	149.675	150.052	2014/2015	Yes	Yes		0.06751							150.12		150.12	100															Yes													Gulf Plains	Assume compliance (HVA permit)	Compliant (HVA permit)
80	Pasture	271.8	270.066	No regrowth	2014/2015	Yes	Yes									270.066	1.7339	271.8	100															Yes													Gulf Plains	Assume compliance (HVA permit)	Compliant (HVA permit)
81	Pasture	29.79	29.79	No regrowth	2014/2015	Yes	Yes									29.79		29.79	100															Yes													Gulf Plains	Assume compliance (HVA permit)	Compliant (HVA permit)
84	Pasture	49.86	49.86	No regrowth	2014/2015	Yes	Yes									49.86		49.86	100															Yes													Gulf Plains	Assume compliance (HVA permit)	Compliant (HVA permit)
85	Pasture	243.18	243.18	No regrowth	2014/2015	Yes	Yes									243.18		243.18	100															Yes													Gulf Plains	Assume compliance (HVA permit)	Compliant (HVA permit)
86	Pasture	67.05	67.05	No regrowth	2014/2015	Yes	Yes									67.05		67.05	100															Yes													Gulf Plains	Assume compliance (HVA permit)	Compliant (HVA permit)
88	Pasture	26.1	26.1	No regrowth	2014/2015	Yes	Yes									26.1		26.1	100															Yes													Gulf Plains	Assume compliance (HVA permit)	Compliant (HVA permit)
90	Pasture	98.73	98.73	No regrowth	2014/2015	Yes	Yes									98.73		98.73	100															Yes													Gulf Plains	Assume compliance (HVA permit)	Compliant (HVA permit)
92	Pasture	184.23	184.23	No regrowth	2014/2015	Yes	Yes									184.23		184.23	100															Yes													Gulf Plains	Assume compliance (HVA permit)	Compliant (HVA permit)
94	Pasture	1124.73	1124.73	No regrowth	2014/2015	Yes	Yes									1124.73		1124.73	100															Yes													Gulf Plains	Assume compliance (HVA permit)	Compliant (HVA permit)
95	Pasture	74.7	74.7	No regrowth	2014/2015	Yes	Yes									74.7		74.7	100															Yes													Gulf Plains	Assume compliance (HVA permit)	Compliant (HVA permit)
99	Pasture	218.07	218.07	No regrowth	2014/2015	Yes	Yes									218.07		218.07	100															Yes													Gulf Plains	Assume compliance (HVA permit)	Compliant (HVA permit)
101	Pasture	1258.02	1258.02	No regrowth	2014/2015	Yes	Yes									1258.02		1258.02	100															Yes													Gulf Plains	Assume compliance (HVA permit)	Compliant (HVA permit)
102	Pasture	60.12	60.12	No regrowth	2014/2015	Yes	Yes									60.12		60.12	100															Yes													Gulf Plains	Assume compliance (HVA permit)	Compliant (HVA permit)
103	Pasture	789.84	789.84	No regrowth	2014/2015	Yes	Yes									789.84		789.84	100															Yes													Gulf Plains	Assume compliance (HVA permit)	Compliant (HVA permit)
105	Pasture	27.36	Less than 20ha Reg Veg	20.3563	2014/2015	Yes	Yes		7.0037							0	27.36	27.36	100																												Einasleigh Uplands	Potentially non-compliant (remove regrowth from total)	Compliant (Cat X < 20 ha Reg Veg)
106	Pasture	69.48	69.48	No regrowth	2014/2015	Yes	Yes									69.48		69.48	100															Yes													Gulf Plains	Assume compliance (HVA permit)	Compliant (HVA permit)
107	Pasture	23.58	23.58	No regrowth	2014/2015	Yes	Yes									23.58		23.58	100															Yes													Gulf Plains	Assume compliance (HVA permit)	Compliant (HVA permit)
110	Pasture	127.08	127.08	No regrowth	2014/2015	No	No									127.08		127.08	100															Yes													Gulf Plains	Legislation not relevant (no MNES)	Compliant (HVA permit)
112	Pasture	2270.43	2270.36	2270.33	2014/2015	No	No		0.100965							2270.36	0.0662212	2270.43	100															Yes													Gulf Plains	Legislation not relevant (no MNES)	Compliant (HVA permit)
113	Pasture	23.76	23.76	No regrowth	2014/2015	No	No									23.76		23.76	100															Yes													Gulf Plains	Legislation not relevant (no MNES)	Compliant (HVA permit)
115	Pasture	126.9	126.9	No regrowth	2014/2015	Yes	Yes									126.9		126.9	100															Yes													Gulf Plains	Assume compliance (HVA permit)	Compliant (HVA permit)
116	Pasture	46.98	46.98	No regrowth	2014/2015	Yes	Yes									46.98		46.98	100															Yes													Gulf Plains	Assume compliance (HVA permit)	Compliant (HVA permit)
117	Pasture	29.7	29.7	No regrowth	2014/2015	Yes	Yes									29.7		29.7	100															Yes													Gulf Plains	Assume compliance (HVA permit)	Compliant (HVA permit)
118	Pasture	95.85	95.85	No regrowth	2014/2015	Yes	Yes									95.85		95.85	100															Yes													Gulf Plains	Assume compliance (HVA permit)	Compliant (HVA permit)
120	Pasture	586.17	586.17	No regrowth	2014/2015	Yes	Yes									586.17		586.17	100															Yes													Gulf Plains	Assume compliance (HVA permit)	Compliant (HVA permit)
121	Pasture	103.41	103.41	No regrowth	2014/2015	Yes	Yes									103.41		103.41	100															Yes													Gulf Plains	Assume compliance (HVA permit)	Compliant (HVA permit)
124	Pasture	26.55	26.55	No regrowth	2014/2015	Yes	Yes									26.55		26.55	100															Yes													Gulf Plains	Assume compliance (HVA permit)	Compliant (HVA permit)
125	Pasture	30.24	30.24	No regrowth	2014/2015	No	No									30.24		30.24	100															Yes													Gulf Plains	Legislation not relevant (no MNES)	Compliant (HVA permit)
127	Pasture	222.66	222.66	No regrowth	2014/2015	No	No									222.66		222.66	100															Yes													Gulf Plains	Legislation not relevant (no MNES)	Compliant (HVA permit)
128	Pasture	35.1	35.1	No regrowth	2014/2015	Yes	Yes									35.1		35.1	100															Yes													Gulf Plains	Assume compliance (HVA permit)	Compliant (HVA permit)
130	Pasture	39.42	39.3727	No regrowth	2014/2015	No	No									39.42		39.42	100															Yes													Gulf Plains	Legislation not relevant (no MNES)	Compliant (HVA permit)
133	Pasture	344.79	344.79	No regrowth	2014/2015	Yes	Yes									344.79		344.79	100															Yes													Gulf Plains	Assume compliance (HVA permit)	Compliant (HVA permit)
136	Pasture	54.63	54.63	No regrowth	2014/2015	No	No									54.63		54.63	100															Yes													Gulf Plains	Legislation not relevant (no MNES)	Compliant (HVA permit)
138	Pasture	340.56	340.445	No regrowth	2014/2015	No	No									340.56		340.56	100															Yes													Gulf Plains	Legislation not relevant (no MNES)	Compliant (HVA permit)
139	Pasture	87.03	87.03	No regrowth	2014/2015	Yes	Yes									87.03		87.03	100															Yes													Gulf Plains	Assume compliance (HVA permit)	Compliant (HVA permit)
140	Pasture	94.77	94.77	No regrowth	2014/2015	No	No									94.77		94.77	100															Yes													Gulf Plains	Legislation not relevant (no MNES)	Compliant (HVA permit)
142	Pasture	50.76	50.76	No regrowth	2014/2015	Yes	Yes									50.76		50.76	100															Yes													Gulf Plains	Assume compliance (HVA permit)	Compliant (HVA permit)
143	Pasture	91.53	91.53	No regrowth	2014/2015	Yes	Yes									91.53		91.53	100															Yes													Gulf Plains	Assume compliance (HVA permit)	Compliant (HVA permit)
146	Pasture	34.65	34.65	No regrowth	2014/2015	No	No									34.65		34.65	100															Yes													Gulf Plains	Legislation not relevant (no MNES)	Compliant (HVA permit)
148	Pasture	41.58	41.58	No regrowth	2014/2015	No	No									41.58		41.58	100															Yes													Gulf Plains	Legislation not relevant (no MNES)	Compliant (HVA permit)
149	Pasture	169.56	169.56	No regrowth	2014/2015	Yes	Yes									169.56		169.56	100															Yes													Gulf Plains	Assume compliance (HVA permit)	Compliant (HVA permit)
150	Pasture	582.39	582.39	No regrowth	2014/2015	No	No									582.39		582.39	100															Yes													Gulf Plains	Legislation not relevant (no MNES)	Compliant (HVA permit)
152	Pasture	20.97	20.97	No regrowth	2014/2015	No	No									20.97		20.97	100															Yes													Gulf Plains	Legislation not relevant (no MNES)	Compliant (HVA permit)
154	Pasture	46.26	46.26	45.7363	2014/2015	No	No		0.523672							46.26		46.26	100															Yes													Gulf Plains	Legislation not relevant (no MNES)	Compliant (HVA permit)
155	Pasture	29.34	29.2212	29.0449	2014/2015	Yes	Yes		0.295075							29.2212	0.118789	29.34	100	2007/010477																											Brigalow Belt North	Potentially non-compliant (remove regrowth from total)	Potentially non-compliant (minus Cat X)
156	Pasture	21.78	21.7791	No regrowth	2014/2015	No	No									21.7791	0.000869402	21.78	100																												Gulf Plains	Legislation not relevant (no MNES)	Potentially non-compliant (minus Cat X)
158	Pasture	22.77	21.7336	No regrowth	2014/2015	Yes	Yes									21.7336	1.03641	22.77	100	2007/010477																											Brigalow Belt North	Potentially non-compliant (no regrowth involved)	Potentially non-compliant (minus Cat X)
160	Infrastructure	23.22	20.6319	22.0205	2014/2015	Yes	Yes		1.19951	Yes	6562	2012	Controlled Action	Transport - Land	78.1133	20.6319	2.5881	23.22	100																												Brigalow Belt North	Compliant - assessment	Not relevant - would have been assessed by PA
162	Crop	20.25	Less than 20ha Reg Veg	No regrowth	2014/2015	Yes	Yes									19.7763	0.473749	20.25	100															Yes													Brigalow Belt North	Assume compliance (HVA permit)	Compliant (Cat X < 20 ha Reg Veg + HVA permit)
163	Crop	24.48	23.8326	No regrowth	2014/2015	Yes	Yes									23.8326	0.647386	24.48	100															Yes													Brigalow Belt North	Assume compliance (HVA permit)	Compliant (HVA permit)
164	Crop	75.87	62.6274	No regrowth	2014/2015	Yes	Yes									62.6274	13.2426	75.87	100	2013/003187														Yes													Brigalow Belt North	Assume compliance (HVA permit)	Compliant (HVA permit)
175	Pasture	27.9	27.5907	No regrowth	2014/2015	Yes	Yes									27.5907	0.309318	27.9	100	2015/000230									Yes	1577080115	619/SP171599	2015	Thinning														Brigalow Belt North	Potentially non-compliant (no regrowth involved)	Compliant (AMP/SAC notification)
180	Pasture	21.06	20.0751	No regrowth	2014/2015	Yes	Yes									20.0751	0.984924	21.06	100																												Gulf Plains	Potentially non-compliant (no regrowth involved)	Potentially non-compliant (minus Cat X)
181	Pasture	30.69	Less than 20ha Reg Veg	24.8017	2014/2015	Yes	Yes		5.88834							0.149798	30.5402	30.69	100																												Wet Tropics	Potentially non-compliant (remove regrowth from total)	Compliant (Cat X < 20 ha Reg Veg)
185	Pasture	51.21	51.21	No regrowth	2014/2015	Yes	Yes									51.21		51.21	100															Yes													Gulf Plains	Assume compliance (HVA permit)	Compliant (HVA permit)
187	Pasture	257.49	238.805	256.048	2014/2015	Yes	Yes		1.44224							257.49		257.49	100															Yes													Gulf Plains	Assume compliance (HVA permit)	Compliant (HVA permit)
188	Pasture	652.59	644.852	No regrowth	2014/2015	Yes	Yes									652.59		652.59	100															Yes													Gulf Plains	Assume compliance (HVA permit)	Compliant (HVA permit)
191	Pasture	47.16	47.16	No regrowth	2014/2015	Yes	Yes									47.16		47.16	100															Yes													Gulf Plains	Assume compliance (HVA permit)	Compliant (HVA permit)
192	Pasture	35.82	Less than 20ha Reg Veg	No regrowth	2014/2015	Yes	Yes									3.48978	32.3302	35.82	100																												Gulf Plains	Potentially non-compliant (no regrowth involved)	Compliant (Cat X < 20 ha Reg Veg)
193	Pasture	34.74	Less than 20ha Reg Veg	No regrowth	2014/2015	Yes	Yes									0.120846	34.6192	34.74	100																												Gulf Plains	Potentially non-compliant (no regrowth involved)	Compliant (Cat X < 20 ha Reg Veg)
197	Pasture	31.05	Less than 20ha Reg Veg	No regrowth	2014/2015	Yes	Yes									3.93094	27.1191	31.05	100																												Einasleigh Uplands	Potentially non-compliant (no regrowth involved)	Compliant (Cat X < 20 ha Reg Veg)
201	Pasture	44.46	Less than 20ha Reg Veg	No regrowth	2014/2015	No	No									1.55409	42.9059	44.46	100	2007/010739																											Gulf Plains	Legislation not relevant (no MNES)	Compliant (Cat X < 20 ha Reg Veg)
204	Pasture	114.39	Less than 20ha Reg Veg	114.331	2014/2015	Yes	Yes		0.0586653							0.0262404	114.364	114.39	100																												Desert Uplands	Potentially non-compliant (remove regrowth from total)	Compliant (Cat X < 20 ha Reg Veg)
206	Pasture	25.2	25.2	No regrowth	2014/2015	Yes	Yes									25.2		25.2	100																												Einasleigh Uplands	Potentially non-compliant (no regrowth involved)	Potentially non-compliant (minus Cat X)
208	Pasture	30.96	30.96	No regrowth	2014/2015	Yes	Yes									30.96		30.96	100																												Einasleigh Uplands	Potentially non-compliant (no regrowth involved)	Potentially non-compliant (minus Cat X)
214	Pasture	33.48	Less than 20ha Reg Veg	8.31895	2014/2015	Yes	Yes		25.161							0.360604	33.1194	33.48	100	2010/007252																											Desert Uplands	Compliant - exempt (less than 20 ha of habitat after subtracting regrowth)	Compliant (Cat X < 20 ha Reg Veg)
216	Pasture	27.72	23.8353	26.3371	2014/2015	Yes	Yes		1.38293							23.8353	3.88473	27.72	100	2007/004462																											Brigalow Belt North	Potentially non-compliant (remove regrowth from total)	Potentially non-compliant (minus Cat X)
217	Pasture	66.06	Less than 20ha Reg Veg	62.1638	2014/2015	No	No		3.89621							4.78341	61.2766	66.06	100	2007/010739																											Gulf Plains	Legislation not relevant (no MNES)	Compliant (Cat X < 20 ha Reg Veg)
219	Pasture	31.41	30.8423	31.3355	2014/2015	Yes	Yes		0.0745095							30.8423	0.567648	31.41	100																												Brigalow Belt North	Potentially non-compliant (remove regrowth from total)	Potentially non-compliant (minus Cat X)
220	Pasture	34.83	34.705	32.8445	2014/2015	Yes	Yes		1.98552							34.705	0.125038	34.83	100																												Einasleigh Uplands	Potentially non-compliant (remove regrowth from total)	Potentially non-compliant (minus Cat X)
221	Pasture	211.77	Less than 20ha Reg Veg	54.2565	2014/2015	Yes	Yes		157.514							0.0639101	211.706	211.77	100	2010/007252																											Desert Uplands	Potentially non-compliant (remove regrowth from total)	Compliant (Cat X < 20 ha Reg Veg)
222	Pasture	22.5	Less than 20ha Reg Veg	4.84316	2014/2015	Yes	Yes		17.6568							0.427785	22.0722	22.5	100	2010/007252																											Desert Uplands	Compliant - exempt (less than 20 ha of habitat after subtracting regrowth)	Compliant (Cat X < 20 ha Reg Veg)
224	Pasture	25.2	Less than 20ha Reg Veg	No regrowth	2014/2015	Yes	Yes									1.80306	23.3969	25.2	100																												Brigalow Belt North	Potentially non-compliant (no regrowth involved)	Compliant (Cat X < 20 ha Reg Veg)
229	Pasture	129.33	110.27	No regrowth	2014/2015	Yes	Yes									110.27	19.0601	129.33	100																												Einasleigh Uplands	Potentially non-compliant (no regrowth involved)	Potentially non-compliant (minus Cat X)
230	Pasture	25.92	Less than 20ha Reg Veg	25.9009	2014/2015	Yes	Yes		0.0190554							0	25.92	25.92	100	2010/007252																											Desert Uplands	Potentially non-compliant (remove regrowth from total)	Compliant (Cat X < 20 ha Reg Veg)
231	Pasture	20.79	Less than 20ha Reg Veg	No regrowth	2014/2015	Yes	Yes									5.67775	15.1122	20.79	100																												Brigalow Belt North	Potentially non-compliant (no regrowth involved)	Compliant (Cat X < 20 ha Reg Veg)
234	Pasture	77.49	Less than 20ha Reg Veg	No regrowth	2014/2015	Yes	Yes									0	77.49	77.49	100	2010/007252																											Desert Uplands	Potentially non-compliant (no regrowth involved)	Compliant (Cat X < 20 ha Reg Veg)
235	Pasture	25.47	Less than 20ha Reg Veg	24.4153	2014/2015	Yes	Yes		1.05469							12.5292	12.9408	25.47	100	2007/010739																											Gulf Plains	Potentially non-compliant (remove regrowth from total)	Compliant (Cat X < 20 ha Reg Veg)
237	Pasture	47.07	Less than 20ha Reg Veg	46.6736	2014/2015	Yes	Yes		0.396354							10.8578	36.2122	47.07	100																												Brigalow Belt North	Potentially non-compliant (remove regrowth from total)	Compliant (Cat X < 20 ha Reg Veg)
238	Pasture	55.35	Less than 20ha Reg Veg	32.8082	2014/2015	Yes	Yes		22.5418							0	55.35	55.35	100	2010/007252																											Desert Uplands	Potentially non-compliant (remove regrowth from total)	Compliant (Cat X < 20 ha Reg Veg)
239	Pasture	45.63	39.3897	No regrowth	2014/2015	Yes	Yes									39.3897	6.24026	45.63	100																												Brigalow Belt North	Potentially non-compliant (no regrowth involved)	Potentially non-compliant (minus Cat X)
240	Pasture	52.47	Less than 20ha Reg Veg	52.3972	2014/2015	Yes	Yes		0.072783							0.810027	51.66	52.47	100	2005/102210																											Brigalow Belt North	Potentially non-compliant (remove regrowth from total)	Compliant (Cat X < 20 ha Reg Veg)
241	Pasture	29.25	Less than 20ha Reg Veg	No regrowth	2014/2015	Yes	Yes									0	29.25	29.25	100	2005/102210																											Brigalow Belt North	Potentially non-compliant (no regrowth involved)	Compliant (Cat X < 20 ha Reg Veg)
242	Pasture	70.83	Less than 20ha Reg Veg	34.4742	2014/2015	Yes	Yes		36.3558							0	70.83	70.83	100	2010/007252																											Desert Uplands	Potentially non-compliant (remove regrowth from total)	Compliant (Cat X < 20 ha Reg Veg)
243	Pasture	62.37	Less than 20ha Reg Veg	16.8086	2014/2015	Yes	Yes		45.5614							0	62.37	62.37	100	2010/007252																											Desert Uplands	Compliant - exempt (less than 20 ha of habitat after subtracting regrowth)	Compliant (Cat X < 20 ha Reg Veg)
245	Pasture	181.71	Less than 20ha Reg Veg	80.9723	2014/2015	Yes	Yes		100.738							0	181.71	181.71	100	2010/007252																											Desert Uplands	Potentially non-compliant (remove regrowth from total)	Compliant (Cat X < 20 ha Reg Veg)
247	Missed clearing in previous era	25.29	Less than 20ha Reg Veg	No regrowth	2014/2015	Yes	Yes									8.22024	17.0698	25.29	100	2007/009066																											Mitchell Grass Downs	Potentially non-compliant (no regrowth involved)	Compliant (Cat X < 20 ha Reg Veg)
250	Pasture	20.25	Less than 20ha Reg Veg	No regrowth	2014/2015	Yes	Yes									0.328469	19.9215	20.25	100	2008/000307																											Desert Uplands	Potentially non-compliant (no regrowth involved)	Compliant (Cat X < 20 ha Reg Veg)
251	Pasture	39.6	Less than 20ha Reg Veg	No regrowth	2014/2015	Yes	Yes									0.136586	39.4634	39.6	100	2008/000307																											Desert Uplands	Potentially non-compliant (no regrowth involved)	Compliant (Cat X < 20 ha Reg Veg)
253	Missed clearing in previous era	23.04	20.8514	No regrowth	2014/2015	Yes	Yes									20.8514	2.18857	23.04	100	2006/005232																											Brigalow Belt North	Potentially non-compliant (no regrowth involved)	Potentially non-compliant (minus Cat X)
254	Missed clearing in previous era	34.74	Less than 20ha Reg Veg	No regrowth	2014/2015	Yes	Yes									1.7381	33.0019	34.74	100	2007/009066																											Einasleigh Uplands	Potentially non-compliant (no regrowth involved)	Compliant (Cat X < 20 ha Reg Veg)
255	Pasture	117.81	Less than 20ha Reg Veg	11.4762	2014/2015	Yes	Yes		106.334							0.137932	117.672	117.81	100	2008/000307																											Desert Uplands	Compliant - exempt (less than 20 ha of habitat after subtracting regrowth)	Compliant (Cat X < 20 ha Reg Veg)
260	Pasture	30.69	30.69	No regrowth	2014/2015	No	No									30.69		30.69	100																												Gulf Plains	Legislation not relevant (no MNES)	Potentially non-compliant (minus Cat X)
261	Pasture	186.21	186.21	No regrowth	2014/2015	No	No									186.21		186.21	100																												Gulf Plains	Legislation not relevant (no MNES)	Potentially non-compliant (minus Cat X)
263	Pasture	85.77	Less than 20ha Reg Veg	27.8696	2014/2015	Yes	Yes		57.9004							10.7214	75.0486	85.77	100	2008/001285																											Desert Uplands	Potentially non-compliant (remove regrowth from total)	Compliant (Cat X < 20 ha Reg Veg)
267	Pasture	47.88	47.8468	47.6626	2014/2015	Yes	Yes		0.217389							47.88		47.88	100																												Mount Isa Inlier	Potentially non-compliant (remove regrowth from total)	Potentially non-compliant (minus Cat X)
271	Pasture	29.16	Less than 20ha Reg Veg	25.2654	2014/2015	Yes	Yes	Broad leaf tea-tree (Melaleuca viridiflora) woodlands in high rainfall coastal north Queensland	3.89456							2.21785	26.9421	29.16	100																												Central Mackay Coast	Potentially non-compliant (remove regrowth from total)	Compliant (Cat X < 20 ha Reg Veg)
272	Pasture	63.18	61.9417	63.0905	2014/2015	Yes	Yes		0.0895213							61.9417	1.23833	63.18	100															Yes													Desert Uplands	Assume compliance (HVA permit)	Compliant (HVA permit)
273	Pasture	86.58	86.5095	86.4955	2014/2015	Yes	Yes		0.0845269							86.5095	0.0705107	86.58	100															Yes													Desert Uplands	Assume compliance (HVA permit)	Compliant (HVA permit)
275	Pasture	80.64	Less than 20ha Reg Veg	50.2002	2014/2015	Yes	Yes	Broad leaf tea-tree (Melaleuca viridiflora) woodlands in high rainfall coastal north Queensland	30.4398							9.06956	71.5704	80.64	100										Yes	109111213	139/RP866402	2013	Infrastructure; Agriculture	Yes													Central Mackay Coast	Assume compliance (HVA permit)	Compliant (Cat X < 20 ha Reg Veg + AMP/SAC notification)
277	Pasture	51.84	Less than 20ha Reg Veg	No regrowth	2014/2015	No	No									15.787	36.053	51.84	100																												Gulf Plains	Legislation not relevant (no MNES)	Compliant (Cat X < 20 ha Reg Veg)
279	Pasture	55.8	Less than 20ha Reg Veg	39.6495	2014/2015	Yes	Yes	Broad leaf tea-tree (Melaleuca viridiflora) woodlands in high rainfall coastal north Queensland	16.1505							13.4997	42.3003	55.8	100										Yes	109111213	139/RP866402	2013	Infrastructure; Agriculture														Central Mackay Coast	Potentially non-compliant (remove regrowth from total)	Compliant (Cat X < 20 ha Reg Veg + AMP/SAC notification)
280	Pasture	30.6	Less than 20ha Reg Veg	14.6863	2014/2015	Yes	Yes		15.9137							11.1289	19.4711	30.6	100	2008/008273																											Desert Uplands	Compliant - exempt (less than 20 ha of habitat after subtracting regrowth)	Compliant (Cat X < 20 ha Reg Veg)
281	Pasture	20.25	20.25	No regrowth	2014/2015	Yes	Yes									20.25		20.25	100																												Einasleigh Uplands	Potentially non-compliant (no regrowth involved)	Potentially non-compliant (minus Cat X)
286	Pasture	25.02	Less than 20ha Reg Veg	No regrowth	2014/2015	Yes	Yes									0.27063	24.7494	25.02	100										Yes	109111213	139/RP866402	2013	Infrastructure; Agriculture														Central Mackay Coast	Potentially non-compliant (no regrowth involved)	Compliant (Cat X < 20 ha Reg Veg + AMP/SAC notification)
287	Pasture	39.87	Less than 20ha Reg Veg	39.2065	2014/2015	No	No		0.663539							0	39.87	39.87	100	2007/010739																											Gulf Plains	Legislation not relevant (no MNES)	Compliant (Cat X < 20 ha Reg Veg)
290	Pasture	50.85	43.1125	No regrowth	2014/2015	Yes	Yes									43.1125	7.73754	50.85	100																												Brigalow Belt North	Potentially non-compliant (no regrowth involved)	Potentially non-compliant (minus Cat X)
292	Pasture	136.71	136.71	No regrowth	2014/2015	Yes	Yes									136.71		136.71	100																												Mitchell Grass Downs	Potentially non-compliant (no regrowth involved)	Potentially non-compliant (minus Cat X)
293	Pasture	105.84	Less than 20ha Reg Veg	89.7326	2014/2015	Yes	Yes		16.1074							13.7781	92.0619	105.84	100	2006/010395																											Brigalow Belt North	Potentially non-compliant (remove regrowth from total)	Compliant (Cat X < 20 ha Reg Veg)
294	Pasture	29.25	29.2419	No regrowth	2014/2015	Yes	Yes									29.2419	0.00808307	29.25	100	2006/003870																											Mitchell Grass Downs	Potentially non-compliant (no regrowth involved)	Potentially non-compliant (minus Cat X)
296	Pasture	54.9	54.9	No regrowth	2014/2015	Yes	Yes									54.9		54.9	100																												Mitchell Grass Downs	Potentially non-compliant (no regrowth involved)	Potentially non-compliant (minus Cat X)
298	Pasture	50.49	Less than 20ha Reg Veg	No regrowth	2014/2015	Yes	Yes									0.410856	50.0791	50.49	100	2008/000307																											Desert Uplands	Potentially non-compliant (no regrowth involved)	Compliant (Cat X < 20 ha Reg Veg)
299	Pasture	28.53	Less than 20ha Reg Veg	No regrowth	2014/2015	Yes	Yes									0.07113	28.4589	28.53	100																												Brigalow Belt North	Potentially non-compliant (no regrowth involved)	Compliant (Cat X < 20 ha Reg Veg)
302	Pasture	31.86	31.6309	No regrowth	2014/2015	Yes	Yes									31.6309	0.229099	31.86	100	2006/001664																											Brigalow Belt North	Potentially non-compliant (no regrowth involved)	Potentially non-compliant (minus Cat X)
304	Pasture	63.45	59.007	No regrowth	2014/2015	Yes	Yes									59.007	4.44304	63.45	100																												Brigalow Belt North	Potentially non-compliant (no regrowth involved)	Potentially non-compliant (minus Cat X)
305	Pasture	55.26	51.3288	No regrowth	2014/2015	Yes	Yes									51.3288	3.93124	55.26	100	2006/001664																											Brigalow Belt North	Potentially non-compliant (no regrowth involved)	Potentially non-compliant (minus Cat X)
306	Pasture	22.95	Less than 20ha Reg Veg	No regrowth	2014/2015	Yes	Yes									0	22.95	22.95	100	2008/000307																											Desert Uplands	Potentially non-compliant (no regrowth involved)	Compliant (Cat X < 20 ha Reg Veg)
307	Pasture	78.12	Less than 20ha Reg Veg	77.0774	2014/2015	Yes	Yes		1.04258							0	78.12	78.12	100	2009/008847																											Desert Uplands	Potentially non-compliant (remove regrowth from total)	Compliant (Cat X < 20 ha Reg Veg)
309	Pasture	29.97	Less than 20ha Reg Veg	No regrowth	2014/2015	Yes	Yes									0.0774593	29.8925	29.97	100																												Brigalow Belt North	Potentially non-compliant (no regrowth involved)	Compliant (Cat X < 20 ha Reg Veg)
312	Pasture	88.56	Less than 20ha Reg Veg	No regrowth	2014/2015	Yes	Yes									0.410693	88.1493	88.56	100	2008/000307																											Desert Uplands	Potentially non-compliant (no regrowth involved)	Compliant (Cat X < 20 ha Reg Veg)
314	Pasture	32.76	Less than 20ha Reg Veg	No regrowth	2014/2015	Yes	Yes									0	32.76	32.76	100	2008/000307																											Desert Uplands	Potentially non-compliant (no regrowth involved)	Compliant (Cat X < 20 ha Reg Veg)
315	Pasture	69.12	Less than 20ha Reg Veg	67.7854	2014/2015	Yes	Yes		1.33456							0	69.12	69.12	100	2009/008847																											Desert Uplands	Potentially non-compliant (remove regrowth from total)	Compliant (Cat X < 20 ha Reg Veg)
316	Pasture	53.64	53.64	No regrowth	2014/2015	Yes	Yes									53.64		53.64	100																												Brigalow Belt North	Potentially non-compliant (no regrowth involved)	Potentially non-compliant (minus Cat X)
319	Pasture	23.94	Less than 20ha Reg Veg	No regrowth	2014/2015	Yes	Yes									0.703539	23.2365	23.94	100	2008/000307																											Desert Uplands	Potentially non-compliant (no regrowth involved)	Compliant (Cat X < 20 ha Reg Veg)
321	Pasture	23.67	23.6335	No regrowth	2014/2015	No	No									23.67		23.67	100																												Mitchell Grass Downs	Legislation not relevant (no MNES)	Potentially non-compliant (minus Cat X)
322	Pasture	37.08	Less than 20ha Reg Veg	No regrowth	2014/2015	Yes	Yes	Broad leaf tea-tree (Melaleuca viridiflora) woodlands in high rainfall coastal north Queensland								2.00108	35.0789	37.08	100																												Central Mackay Coast	Potentially non-compliant (no regrowth involved)	Compliant (Cat X < 20 ha Reg Veg)
324	Pasture	26.01	Less than 20ha Reg Veg	25.9711	2014/2015	Yes	Yes		0.0388758							12.8403	13.1697	26.01	100	2006/008271																											Brigalow Belt North	Potentially non-compliant (remove regrowth from total)	Compliant (Cat X < 20 ha Reg Veg)
325	Pasture	136.71	Less than 20ha Reg Veg	No regrowth	2014/2015	Yes	Yes									3.73289	132.977	136.71	100	2008/000307																											Desert Uplands	Potentially non-compliant (no regrowth involved)	Compliant (Cat X < 20 ha Reg Veg)
326	Pasture	28.44	Less than 20ha Reg Veg	No regrowth	2014/2015	Yes	Yes									0	28.44	28.44	100	2008/000307																											Desert Uplands	Potentially non-compliant (no regrowth involved)	Compliant (Cat X < 20 ha Reg Veg)
327	Pasture	36.63	Less than 20ha Reg Veg	No regrowth	2014/2015	Yes	Yes	Broad leaf tea-tree (Melaleuca viridiflora) woodlands in high rainfall coastal north Queensland								0.80422	35.8258	36.63	100																												Central Mackay Coast	Potentially non-compliant (no regrowth involved)	Compliant (Cat X < 20 ha Reg Veg)
328	Pasture	21.42	Less than 20ha Reg Veg	21.3026	2014/2015	Yes	Yes		0.117409							6.00945	15.4105	21.42	100	2006/005572																											Brigalow Belt North	Potentially non-compliant (remove regrowth from total)	Compliant (Cat X < 20 ha Reg Veg)
329	Pasture	51.48	Less than 20ha Reg Veg	No regrowth	2014/2015	Yes	Yes									0.313572	51.1664	51.48	100																												Brigalow Belt North	Potentially non-compliant (no regrowth involved)	Compliant (Cat X < 20 ha Reg Veg)
332	Pasture	25.38	Less than 20ha Reg Veg	No regrowth	2014/2015	Yes	Yes									0	25.38	25.38	100																												Brigalow Belt North	Potentially non-compliant (no regrowth involved)	Compliant (Cat X < 20 ha Reg Veg)
333	Pasture	21.78	21.78	No regrowth	2014/2015	Yes	Yes									21.78		21.78	100																												Brigalow Belt North	Potentially non-compliant (no regrowth involved)	Potentially non-compliant (minus Cat X)
335	Pasture	21.69	Less than 20ha Reg Veg	No regrowth	2014/2015	Yes	Yes									0	21.69	21.69	100																												Brigalow Belt North	Potentially non-compliant (no regrowth involved)	Compliant (Cat X < 20 ha Reg Veg)
336	Pasture	111.06	34.3138	No regrowth	2014/2015	Yes	Yes									34.3138	76.7462	111.06	100	2006/005572																											Brigalow Belt North	Potentially non-compliant (no regrowth involved)	Potentially non-compliant (minus Cat X)
338	Pasture	49.32	Less than 20ha Reg Veg	12.4073	2014/2015	Yes	Yes		36.9127							0.177712	49.1423	49.32	100	2008/000307																											Desert Uplands	Compliant - exempt (less than 20 ha of habitat after subtracting regrowth)	Compliant (Cat X < 20 ha Reg Veg)
339	Pasture	31.68	31.68	31.5585	2014/2015	No	No		0.121449							31.68		31.68	100																												Mitchell Grass Downs	Legislation not relevant (no MNES)	Potentially non-compliant (minus Cat X)
341	Pasture	122.85	Less than 20ha Reg Veg	122.747	2014/2015	Yes	Yes		0.102686							0	122.85	122.85	100																												Brigalow Belt North	Potentially non-compliant (remove regrowth from total)	Compliant (Cat X < 20 ha Reg Veg)
343	Pasture	45.99	Less than 20ha Reg Veg	No regrowth	2014/2015	Yes	Yes									0	45.99	45.99	100																												Brigalow Belt North	Potentially non-compliant (no regrowth involved)	Compliant (Cat X < 20 ha Reg Veg)
346	Pasture	21.24	Less than 20ha Reg Veg	No regrowth	2014/2015	Yes	Yes									0	21.24	21.24	100	2008/000307																											Desert Uplands	Potentially non-compliant (no regrowth involved)	Compliant (Cat X < 20 ha Reg Veg)
347	Pasture	24.75	Less than 20ha Reg Veg	5.46483	2014/2015	Yes	Yes		19.2852							0	24.75	24.75	100	2008/000307																											Desert Uplands	Compliant - exempt (less than 20 ha of habitat after subtracting regrowth)	Compliant (Cat X < 20 ha Reg Veg)
348	Pasture	47.34	Less than 20ha Reg Veg	No regrowth	2014/2015	Yes	Yes									6.67799	40.662	47.34	100	2006/005572																											Brigalow Belt North	Potentially non-compliant (no regrowth involved)	Compliant (Cat X < 20 ha Reg Veg)
349	Pasture	21.15	Less than 20ha Reg Veg	No regrowth	2014/2015	Yes	Yes									0	21.15	21.15	100	2008/000307																											Desert Uplands	Potentially non-compliant (no regrowth involved)	Compliant (Cat X < 20 ha Reg Veg)
350	Pasture	28.35	Less than 20ha Reg Veg	No regrowth	2014/2015	Yes	Yes									19.5965	8.75345	28.35	100																												Brigalow Belt North	Potentially non-compliant (no regrowth involved)	Compliant (Cat X < 20 ha Reg Veg)
353	Pasture	102.87	Less than 20ha Reg Veg	No regrowth	2014/2015	Yes	Yes									4.75699	98.113	102.87	100																												Brigalow Belt North	Potentially non-compliant (no regrowth involved)	Compliant (Cat X < 20 ha Reg Veg)
355	Pasture	24.3	Less than 20ha Reg Veg	No regrowth	2014/2015	Yes	Yes									16.3038	7.99618	24.3	100	2005/100481																											Brigalow Belt North	Potentially non-compliant (no regrowth involved)	Compliant (Cat X < 20 ha Reg Veg)
356	Pasture	42.39	Less than 20ha Reg Veg	No regrowth	2014/2015	Yes	Yes									7.58631	34.8037	42.39	100																												Brigalow Belt North	Potentially non-compliant (no regrowth involved)	Compliant (Cat X < 20 ha Reg Veg)
357	Pasture	22.68	Less than 20ha Reg Veg	No regrowth	2014/2015	Yes	Yes									2.86113	19.8189	22.68	100																												Brigalow Belt North	Potentially non-compliant (no regrowth involved)	Compliant (Cat X < 20 ha Reg Veg)
361	Pasture	95.49	Less than 20ha Reg Veg	No regrowth	2014/2015	Yes	Yes									0.256754	95.2332	95.49	100	2008/000307																											Desert Uplands	Potentially non-compliant (no regrowth involved)	Compliant (Cat X < 20 ha Reg Veg)
364	Pasture	36.54	Less than 20ha Reg Veg	22.5308	2014/2015	Yes	Yes		14.0092							0	36.54	36.54	100	2005/105861																											Brigalow Belt North	Potentially non-compliant (remove regrowth from total)	Compliant (Cat X < 20 ha Reg Veg)
365	Pasture	38.79	23.4321	No regrowth	2014/2015	Yes	Yes									23.4321	15.3579	38.79	100	2005/105034																											Brigalow Belt North	Potentially non-compliant (no regrowth involved)	Potentially non-compliant (minus Cat X)
369	Pasture	24.75	24.7281	24.5963	2014/2015	Yes	Yes		0.153681							24.7281	0.0218686	24.75	100																												Central Mackay Coast	Potentially non-compliant (remove regrowth from total)	Potentially non-compliant (minus Cat X)
371	Pasture	23.22	23.2063	No regrowth	2014/2015	Yes	Yes									23.2063	0.0136959	23.22	100	2006/001802																											Brigalow Belt North	Potentially non-compliant (no regrowth involved)	Potentially non-compliant (minus Cat X)
372	Pasture	25.56	Less than 20ha Reg Veg	No regrowth	2014/2015	Yes	Yes									1.65573	23.9043	25.56	100	2005/107421																											Central Mackay Coast	Potentially non-compliant (no regrowth involved)	Compliant (Cat X < 20 ha Reg Veg)
373	Pasture	33.84	33.5041	33.7259	2014/2015	Yes	Yes		0.114116							33.5041	0.335938	33.84	100																												Central Mackay Coast	Potentially non-compliant (remove regrowth from total)	Potentially non-compliant (minus Cat X)
374	Pasture	36	Less than 20ha Reg Veg	No regrowth	2014/2015	Yes	Yes									14.4048	21.5952	36	100	2005/105034																											Brigalow Belt North	Potentially non-compliant (no regrowth involved)	Compliant (Cat X < 20 ha Reg Veg)
383	Pasture	28.17	25.2023	No regrowth	2014/2015	Yes	Yes									25.2023	2.96775	28.17	100																												Central Mackay Coast	Potentially non-compliant (no regrowth involved)	Potentially non-compliant (minus Cat X)
384	Pasture	29.34	Less than 20ha Reg Veg	No regrowth	2014/2015	Yes	Yes	Brigalow (Acacia harpophylla dominant and co-dominant)								4.11638	25.2236	29.34	100																												Brigalow Belt North	Potentially non-compliant (no regrowth involved)	Compliant (Cat X < 20 ha Reg Veg)
386	Pasture	22.86	Less than 20ha Reg Veg	No regrowth	2014/2015	Yes	Yes	Brigalow (Acacia harpophylla dominant and co-dominant)								0.148938	22.7111	22.86	100																												Brigalow Belt North	Potentially non-compliant (no regrowth involved)	Compliant (Cat X < 20 ha Reg Veg)
387	Pasture	25.11	Less than 20ha Reg Veg	No regrowth	2014/2015	Yes	Yes									0.283528	24.8265	25.11	100																												Brigalow Belt North	Potentially non-compliant (no regrowth involved)	Compliant (Cat X < 20 ha Reg Veg)
388	Pasture	29.79	Less than 20ha Reg Veg	4.06981	2014/2015	Yes	Yes		25.7202							0	29.79	29.79	100	2005/105861																											Brigalow Belt North	Compliant - exempt (less than 20 ha of habitat after subtracting regrowth)	Compliant (Cat X < 20 ha Reg Veg)
393	Pasture	22.23	20.7432	21.9606	2014/2015	Yes	Yes		0.269369							20.7432	1.48681	22.23	100																												Brigalow Belt North	Potentially non-compliant (remove regrowth from total)	Potentially non-compliant (minus Cat X)
396	Pasture	33.12	Less than 20ha Reg Veg	29.9367	2014/2015	Yes	Yes		3.18329							0.203404	32.9166	33.12	100																												Central Mackay Coast	Potentially non-compliant (remove regrowth from total)	Compliant (Cat X < 20 ha Reg Veg)
398	Pasture	74.7	Less than 20ha Reg Veg	17.6162	2014/2015	Yes	Yes		57.0838							2.11945	72.5805	74.7	100	2006/010395																											Brigalow Belt North	Compliant - exempt (less than 20 ha of habitat after subtracting regrowth)	Compliant (Cat X < 20 ha Reg Veg)
399	Pasture	35.1	27.0158	32.6133	2014/2015	Yes	Yes		2.48673							27.0158	8.08419	35.1	100																												Brigalow Belt North	Potentially non-compliant (remove regrowth from total)	Potentially non-compliant (minus Cat X)
403	Pasture	22.41	Less than 20ha Reg Veg	20.9501	2014/2015	Yes	Yes		1.45989							18.6822	3.72781	22.41	100																												Brigalow Belt North	Potentially non-compliant (remove regrowth from total)	Compliant (Cat X < 20 ha Reg Veg)
404	Pasture	43.02	Less than 20ha Reg Veg	14.1499	2014/2015	Yes	Yes		28.8701							19.1341	23.8859	43.02	100																												Brigalow Belt North	Compliant - exempt (less than 20 ha of habitat after subtracting regrowth)	Compliant (Cat X < 20 ha Reg Veg)
408	Pasture	34.29	Less than 20ha Reg Veg	No regrowth	2014/2015	Yes	Yes									4.38077	29.9092	34.29	100	2006/010395																											Brigalow Belt North	Potentially non-compliant (no regrowth involved)	Compliant (Cat X < 20 ha Reg Veg)
413	Pasture	37.44	35.7431	No regrowth	2014/2015	Yes	Yes									35.7431	1.69694	37.44	100																												Brigalow Belt North	Potentially non-compliant (no regrowth involved)	Potentially non-compliant (minus Cat X)
414	Pasture	29.97	29.8146	29.5807	2014/2015	Yes	Yes		0.389328							29.8146	0.155426	29.97	100																												Brigalow Belt North	Potentially non-compliant (remove regrowth from total)	Potentially non-compliant (minus Cat X)
415	Pasture	21.15	Less than 20ha Reg Veg	6.77851	2014/2015	Yes	Yes		14.3715							0.25829	20.8917	21.15	100	2006/010395																											Brigalow Belt North	Compliant - exempt (less than 20 ha of habitat after subtracting regrowth)	Compliant (Cat X < 20 ha Reg Veg)
416	Pasture	176.67	62.4298	155.99	2014/2015	Yes	Yes		20.6797							62.4298	114.24	176.67	100																												Brigalow Belt North	Potentially non-compliant (remove regrowth from total)	Potentially non-compliant (minus Cat X)
417	Pasture	367.38	Less than 20ha Reg Veg	146.045	2014/2015	Yes	Yes		221.335							7.92539	359.455	367.38	100	2006/010395																											Brigalow Belt North	Potentially non-compliant (remove regrowth from total)	Compliant (Cat X < 20 ha Reg Veg)
420	Pasture	22.86	Less than 20ha Reg Veg	19.4575	2014/2015	Yes	Yes		3.40247							14.5595	8.30052	22.86	100																												Brigalow Belt North	Compliant - exempt (less than 20 ha of habitat after subtracting regrowth)	Compliant (Cat X < 20 ha Reg Veg)
423	Pasture	36.72	25.5877	No regrowth	2014/2015	Yes	Yes									25.5877	11.1323	36.72	100																												Brigalow Belt North	Potentially non-compliant (no regrowth involved)	Potentially non-compliant (minus Cat X)
424	Pasture	43.56	Less than 20ha Reg Veg	28.471	2014/2015	Yes	Yes	Brigalow (Acacia harpophylla dominant and co-dominant)	15.089							0.900583	42.6594	43.56	100	2006/010395																											Brigalow Belt North	Potentially non-compliant (remove regrowth from total)	Compliant (Cat X < 20 ha Reg Veg)
425	Pasture	25.29	Less than 20ha Reg Veg	13.436	2014/2015	Yes	Yes		11.854							1.78711	23.5029	25.29	100	2006/010395																											Brigalow Belt North	Compliant - exempt (less than 20 ha of habitat after subtracting regrowth)	Compliant (Cat X < 20 ha Reg Veg)
426	Pasture	96.48	94.9739	96.0651	2014/2015	Yes	Yes		0.414876							94.9739	1.50613	96.48	100																												Brigalow Belt North	Potentially non-compliant (remove regrowth from total)	Potentially non-compliant (minus Cat X)
428	Pasture	69.12	67.4819	68.5795	2014/2015	Yes	Yes		0.540472							67.4819	1.63811	69.12	100																												Brigalow Belt North	Potentially non-compliant (remove regrowth from total)	Potentially non-compliant (minus Cat X)
430	Pasture	25.56	Less than 20ha Reg Veg	20.6435	2014/2015	Yes	Yes		4.91646							18.3365	7.22355	25.56	100	2006/010395																											Brigalow Belt North	Potentially non-compliant (remove regrowth from total)	Compliant (Cat X < 20 ha Reg Veg)
432	Pasture	142.38	126.57	8.6019	2014/2015	Yes	Yes	Brigalow (Acacia harpophylla dominant and co-dominant)	133.778							126.57	15.8098	142.38	100	2009/008254																											Brigalow Belt North	Compliant - exempt (less than 20 ha of habitat after subtracting regrowth)	Potentially non-compliant (minus Cat X)
436	Pasture	23.22	Less than 20ha Reg Veg	19.163	2014/2015	Yes	Yes		4.05695							0.255804	22.9642	23.22	100																												Brigalow Belt North	Compliant - exempt (less than 20 ha of habitat after subtracting regrowth)	Compliant (Cat X < 20 ha Reg Veg)
440	Pasture	87.03	Less than 20ha Reg Veg	No regrowth	2014/2015	Yes	Yes	Brigalow (Acacia harpophylla dominant and co-dominant)								2.98296	84.047	87.03	100	2006/010902																											Brigalow Belt North	Potentially non-compliant (no regrowth involved)	Compliant (Cat X < 20 ha Reg Veg)
441	Pasture	44.1	Less than 20ha Reg Veg	32.9132	2014/2015	Yes	Yes		11.1868							0.0519174	44.0481	44.1	100																												Brigalow Belt North	Potentially non-compliant (remove regrowth from total)	Compliant (Cat X < 20 ha Reg Veg)
443	Pasture	20.16	Less than 20ha Reg Veg	No regrowth	2014/2015	Yes	Yes			Yes	4648	2012	Controlled Action	Mining	100	0	20.16	20.16	100																								Yes - EPBC mining referral	Yes - EA			Brigalow Belt North	Compliant - assessment	Compliant (Cat X < 20 ha Reg Veg + EPA exempt)
445	Pasture	36	Less than 20ha Reg Veg	5.62666	2014/2015	Yes	Yes	Brigalow (Acacia harpophylla dominant and co-dominant)	30.3733							0.291274	35.7087	36	100																												Brigalow Belt North	Compliant - exempt (less than 20 ha of habitat after subtracting regrowth)	Compliant (Cat X < 20 ha Reg Veg)
452	Pasture	27.18	Less than 20ha Reg Veg	No regrowth	2014/2015	Yes	Yes			Yes	4648	2012	Controlled Action	Mining	100	0.155536	27.0245	27.18	100	2013/007155																						22.366	Yes - EPBC mining referral	Yes - EA			Brigalow Belt North	Compliant - assessment	Compliant (Cat X < 20 ha Reg Veg + EPA exempt)
454	Pasture	59.04	59.04	No regrowth	2014/2015	Yes	Yes									59.04		59.04	100																												Desert Uplands	Potentially non-compliant (no regrowth involved)	Potentially non-compliant (minus Cat X)
455	Pasture	23.67	23.6164	No regrowth	2014/2015	Yes	Yes									23.6164	0.0535783	23.67	100	2005/101786									Yes	2092170315	1/AY27	2015	Thinning														Brigalow Belt North	Potentially non-compliant (no regrowth involved)	Compliant (AMP/SAC notification)
456	Pasture	33.75	22.248	No regrowth	2014/2015	Yes	Yes									22.248	11.502	33.75	100																												Brigalow Belt North	Potentially non-compliant (no regrowth involved)	Potentially non-compliant (minus Cat X)
458	Pasture	24.57	Less than 20ha Reg Veg	7.62055	2014/2015	Yes	Yes	Brigalow (Acacia harpophylla dominant and co-dominant)	16.9495							8.63883	15.9312	24.57	100																												Brigalow Belt North	Compliant - exempt (less than 20 ha of habitat after subtracting regrowth)	Compliant (Cat X < 20 ha Reg Veg)
460	Mine	34.74	20.5677	No regrowth	2014/2015	Yes	Yes			Yes	4648	2014	Controlled Action	Mining	100	20.5677	14.1723	34.74	100																								Yes - mapped mining polygon	Yes - EA			Brigalow Belt North	Compliant - assessment	Compliant (EPA exempt)
461	Pasture	41.4	41.4	No regrowth	2014/2015	Yes	Yes									41.4		41.4	100										Yes	2092170315	1/AY27	2015	Thinning														Brigalow Belt North	Potentially non-compliant (no regrowth involved)	Compliant (AMP/SAC notification)
463	Timber Plantation	95.31	Less than 20ha Reg Veg	No regrowth	2014/2015	Yes	Yes									0.046644	95.2634	95.31	100																												Central Mackay Coast	Potentially non-compliant (no regrowth involved)	Compliant (Cat X < 20 ha Reg Veg)
467	Pasture	130.14	129.983	No regrowth	2014/2015	Yes	Yes									129.983	0.157116	130.14	100																												Central Mackay Coast	Potentially non-compliant (no regrowth involved)	Potentially non-compliant (minus Cat X)
472	Pasture	77.58	77.5738	75.6926	2014/2015	Yes	Yes		1.88744							77.58		77.58	100										Yes	1905120215	3/SP147546	2015	Thinning														Brigalow Belt North	Potentially non-compliant (remove regrowth from total)	Compliant (AMP/SAC notification)
475	Timber Plantation	93.96	Less than 20ha Reg Veg	No regrowth	2014/2015	Yes	Yes									0	93.96	93.96	100																												Central Mackay Coast	Potentially non-compliant (no regrowth involved)	Compliant (Cat X < 20 ha Reg Veg)
478	Pasture	64.35	Less than 20ha Reg Veg	27.8158	2014/2015	Yes	Yes	Brigalow (Acacia harpophylla dominant and co-dominant)	36.5342							1.31774	63.0323	64.35	100																												Brigalow Belt North	Potentially non-compliant (remove regrowth from total)	Compliant (Cat X < 20 ha Reg Veg)
479	Pasture	67.41	67.41	No regrowth	2014/2015	Yes	Yes									67.41		67.41	100										Yes	1905120215	3/SP147546	2015	Thinning														Brigalow Belt North	Potentially non-compliant (no regrowth involved)	Compliant (AMP/SAC notification)
480	Pasture	26.01	Less than 20ha Reg Veg	7.51102	2014/2015	Yes	Yes	Brigalow (Acacia harpophylla dominant and co-dominant)	18.499							0.847033	25.163	26.01	100																												Brigalow Belt North	Compliant - exempt (less than 20 ha of habitat after subtracting regrowth)	Compliant (Cat X < 20 ha Reg Veg)
483	Missed clearing in previous era	30.78	Less than 20ha Reg Veg	No regrowth	2014/2015	Yes	Yes									0	30.78	30.78	100	2013/005611																											Brigalow Belt North	Potentially non-compliant (no regrowth involved)	Compliant (Cat X < 20 ha Reg Veg)
486	Pasture	128.88	Less than 20ha Reg Veg	No regrowth	2014/2015	Yes	Yes			Yes	4648	2012	Controlled Action	Mining	100	0	128.88	128.88	100	2009/003481																							Yes - EPBC mining referral	Yes - EA			Brigalow Belt North	Compliant - assessment	Compliant (Cat X < 20 ha Reg Veg + EPA exempt)
487	Pasture	35.01	Less than 20ha Reg Veg	No regrowth	2014/2015	Yes	Yes			Yes	4648	2012	Controlled Action	Mining	100	0	35.01	35.01	100	2009/003481																							Yes - EPBC mining referral	Yes - EA			Brigalow Belt North	Compliant - assessment	Compliant (Cat X < 20 ha Reg Veg + EPA exempt)
488	Pasture	32.58	Less than 20ha Reg Veg	No regrowth	2014/2015	Yes	Yes									0	32.58	32.58	100	2006/007995																											Brigalow Belt North	Potentially non-compliant (no regrowth involved)	Compliant (Cat X < 20 ha Reg Veg)
489	Pasture	63.9	Less than 20ha Reg Veg	No regrowth	2014/2015	Yes	Yes									0.1557	63.7443	63.9	100																												Brigalow Belt North	Potentially non-compliant (no regrowth involved)	Compliant (Cat X < 20 ha Reg Veg)
492	Pasture	32.94	Less than 20ha Reg Veg	No regrowth	2014/2015	Yes	Yes			Yes	4648	2012	Controlled Action	Mining	100	0	32.94	32.94	100	2009/003481																							Yes - EPBC mining referral	Yes - EA			Brigalow Belt North	Compliant - assessment	Compliant (Cat X < 20 ha Reg Veg + EPA exempt)
494	Pasture	61.56	Less than 20ha Reg Veg	No regrowth	2014/2015	Yes	Yes			Yes	4648	2012	Controlled Action	Mining	100	0	61.56	61.56	100	2009/009190																							Yes - EPBC mining referral	Yes - EA			Brigalow Belt North	Compliant - assessment	Compliant (Cat X < 20 ha Reg Veg + EPA exempt)
495	Pasture	20.34	Less than 20ha Reg Veg	No regrowth	2014/2015	Yes	Yes									0	20.34	20.34	100	2006/007995																											Brigalow Belt North	Potentially non-compliant (no regrowth involved)	Compliant (Cat X < 20 ha Reg Veg)
496	Pasture	68.85	Less than 20ha Reg Veg	No regrowth	2014/2015	Yes	Yes									0	68.85	68.85	100	2006/007995																											Brigalow Belt North	Potentially non-compliant (no regrowth involved)	Compliant (Cat X < 20 ha Reg Veg)
498	Pasture	39.24	Less than 20ha Reg Veg	No regrowth	2014/2015	Yes	Yes									0	39.24	39.24	100	2006/007995																											Brigalow Belt North	Potentially non-compliant (no regrowth involved)	Compliant (Cat X < 20 ha Reg Veg)
501	Pasture	21.06	Less than 20ha Reg Veg	No regrowth	2014/2015	Yes	Yes			Yes	6377	2012	Controlled Action	Mining	100	2.59133	18.4687	21.06	100																								Yes - EPBC mining referral	Yes - EA			Brigalow Belt North	Compliant - assessment	Compliant (Cat X < 20 ha Reg Veg + EPA exempt)
505	Pasture	37.8	Less than 20ha Reg Veg	No regrowth	2014/2015	Yes	Yes			Yes	6377	2012	Controlled Action	Mining	100	0	37.8	37.8	100																								Yes - EPBC mining referral	Yes - EA			Brigalow Belt North	Compliant - assessment	Compliant (Cat X < 20 ha Reg Veg + EPA exempt)
509	Pasture	39.15	Less than 20ha Reg Veg	No regrowth	2014/2015	Yes	Yes			Yes	6377	2012	Controlled Action	Mining	100	0	39.15	39.15	100																								Yes - EPBC mining referral	Yes - active mining lease			Brigalow Belt North	Compliant - assessment	Compliant (Cat X < 20 ha Reg Veg + EPA exempt)
510	Pasture	42.03	Less than 20ha Reg Veg	No regrowth	2014/2015	Yes	Yes									0	42.03	42.03	100	2006/007995																											Brigalow Belt North	Potentially non-compliant (no regrowth involved)	Compliant (Cat X < 20 ha Reg Veg)
511	Pasture	93.6	Less than 20ha Reg Veg	No regrowth	2014/2015	Yes	Yes									0	93.6	93.6	100																												Brigalow Belt North	Potentially non-compliant (no regrowth involved)	Compliant (Cat X < 20 ha Reg Veg)
512	Pasture	51.12	Less than 20ha Reg Veg	48.7322	2014/2015	Yes	Yes		2.38781							0	51.12	51.12	100																												Brigalow Belt North	Potentially non-compliant (remove regrowth from total)	Compliant (Cat X < 20 ha Reg Veg)
513	Pasture	33.57	Less than 20ha Reg Veg	No regrowth	2014/2015	Yes	Yes									0	33.57	33.57	100																												Brigalow Belt North	Potentially non-compliant (no regrowth involved)	Compliant (Cat X < 20 ha Reg Veg)
514	Pasture	36.81	Less than 20ha Reg Veg	No regrowth	2014/2015	Yes	Yes	Brigalow (Acacia harpophylla dominant and co-dominant)								0.0960051	36.714	36.81	100																												Brigalow Belt North	Potentially non-compliant (no regrowth involved)	Compliant (Cat X < 20 ha Reg Veg)
516	Pasture	120.06	Less than 20ha Reg Veg	107.881	2014/2015	Yes	Yes		12.1793							0.144851	119.915	120.06	100	2005/109911																						76.8694					Brigalow Belt North	Potentially non-compliant (remove regrowth from total)	Compliant (Cat X < 20 ha Reg Veg)
517	Pasture	24.57	Less than 20ha Reg Veg	13.2502	2014/2015	Yes	Yes		11.3198	Yes	6377	2012	Controlled Action	Mining	100	0	24.57	24.57	100	2009/003464																							Yes - EPBC mining referral	Yes - EA			Brigalow Belt North	Compliant - assessment	Compliant (Cat X < 20 ha Reg Veg + EPA exempt)
518	Pasture	20.88	Less than 20ha Reg Veg	No regrowth	2014/2015	Yes	Yes									0	20.88	20.88	100																												Brigalow Belt North	Potentially non-compliant (no regrowth involved)	Compliant (Cat X < 20 ha Reg Veg)
528	Pasture	23.04	Less than 20ha Reg Veg	No regrowth	2014/2015	Yes	Yes									0	23.04	23.04	100																												Brigalow Belt North	Potentially non-compliant (no regrowth involved)	Compliant (Cat X < 20 ha Reg Veg)
529	Pasture	30.69	Less than 20ha Reg Veg	No regrowth	2014/2015	Yes	Yes	Brigalow (Acacia harpophylla dominant and co-dominant)								0	30.69	30.69	100																												Brigalow Belt North	Potentially non-compliant (no regrowth involved)	Compliant (Cat X < 20 ha Reg Veg)
530	Pasture	49.59	Less than 20ha Reg Veg	No regrowth	2014/2015	Yes	Yes									0	49.59	49.59	100																												Brigalow Belt North	Potentially non-compliant (no regrowth involved)	Compliant (Cat X < 20 ha Reg Veg)
540	Pasture	25.65	Less than 20ha Reg Veg	No regrowth	2014/2015	Yes	Yes	Brigalow (Acacia harpophylla dominant and co-dominant)								0.132731	25.5173	25.65	100																												Brigalow Belt North	Potentially non-compliant (no regrowth involved)	Compliant (Cat X < 20 ha Reg Veg)
542	Pasture	30.6	Less than 20ha Reg Veg	No regrowth	2014/2015	Yes	Yes									0	30.6	30.6	100	2005/105457																											Brigalow Belt North	Potentially non-compliant (no regrowth involved)	Compliant (Cat X < 20 ha Reg Veg)
546	Pasture	38.97	Less than 20ha Reg Veg	No regrowth	2014/2015	Yes	Yes									0	38.97	38.97	100																												Brigalow Belt North	Potentially non-compliant (no regrowth involved)	Compliant (Cat X < 20 ha Reg Veg)
548	Pasture	45.27	Less than 20ha Reg Veg	No regrowth	2014/2015	Yes	Yes									1.15845	44.1116	45.27	100																												Brigalow Belt North	Potentially non-compliant (no regrowth involved)	Compliant (Cat X < 20 ha Reg Veg)
551	Pasture	21.78	Less than 20ha Reg Veg	No regrowth	2014/2015	Yes	Yes									0	21.78	21.78	100																												Brigalow Belt North	Potentially non-compliant (no regrowth involved)	Compliant (Cat X < 20 ha Reg Veg)
555	Pasture	21.69	Less than 20ha Reg Veg	No regrowth	2014/2015	Yes	Yes									0	21.69	21.69	100	2009/006637																											Brigalow Belt North	Potentially non-compliant (no regrowth involved)	Compliant (Cat X < 20 ha Reg Veg)
556	Pasture	33.66	Less than 20ha Reg Veg	No regrowth	2014/2015	Yes	Yes									0.00044962	33.6596	33.66	100																												Brigalow Belt North	Potentially non-compliant (no regrowth involved)	Compliant (Cat X < 20 ha Reg Veg)
557	Pasture	71.37	Less than 20ha Reg Veg	71.3223	2014/2015	Yes	Yes		0.0476716							0.337332	71.0327	71.37	100	2009/002845																											Brigalow Belt North	Potentially non-compliant (remove regrowth from total)	Compliant (Cat X < 20 ha Reg Veg)
559	Pasture	26.28	Less than 20ha Reg Veg	8.08098	2014/2015	Yes	Yes		18.199							0.579615	25.7004	26.28	100	2007/006514																											Desert Uplands	Compliant - exempt (less than 20 ha of habitat after subtracting regrowth)	Compliant (Cat X < 20 ha Reg Veg)
560	Mine	27.72	26.9126	26.0705	2014/2015	Yes	Yes		1.64954							26.9126	0.807449	27.72	100																								Yes - mapped mining polygon	Yes - EA			Brigalow Belt North	Potentially non-compliant (remove regrowth from total)	Compliant (EPA exempt)
561	Pasture	65.34	Less than 20ha Reg Veg	No regrowth	2014/2015	Yes	Yes									0.126949	65.2131	65.34	100	2009/002845																											Brigalow Belt North	Potentially non-compliant (no regrowth involved)	Compliant (Cat X < 20 ha Reg Veg)
570	Pasture	28.17	Less than 20ha Reg Veg	27.7208	2014/2015	Yes	Yes		0.449155							4.63394	23.5361	28.17	100	2009/002586																											Brigalow Belt North	Potentially non-compliant (remove regrowth from total)	Compliant (Cat X < 20 ha Reg Veg)
571	Pasture	68.67	Less than 20ha Reg Veg	68.526	2014/2015	Yes	Yes		0.144026							0.124627	68.5454	68.67	100																												Brigalow Belt North	Potentially non-compliant (remove regrowth from total)	Compliant (Cat X < 20 ha Reg Veg)
572	Pasture	98.28	Less than 20ha Reg Veg	No regrowth	2014/2015	Yes	Yes									0.00275289	98.2772	98.28	100																												Brigalow Belt North	Potentially non-compliant (no regrowth involved)	Compliant (Cat X < 20 ha Reg Veg)
573	Mine	28.71	Less than 20ha Reg Veg	27.7249	2014/2015	Yes	Yes		0.985123							1.01757	27.6924	28.71	100																								Yes - mapped mining polygon	Yes - EA			Brigalow Belt North	Potentially non-compliant (remove regrowth from total)	Compliant (Cat X < 20 ha Reg Veg + EPA exempt)
576	Missed clearing in previous era	81.27	Less than 20ha Reg Veg	No regrowth	2014/2015	Yes	Yes			Yes	6377	2012	Controlled Action	Mining	100	0	81.27	81.27	100	2009/009929																							Yes - EPBC mining referral	Yes - EA			Brigalow Belt North	Compliant - assessment	Compliant (Cat X < 20 ha Reg Veg + EPA exempt)
577	Pasture	97.38	Less than 20ha Reg Veg	No regrowth	2014/2015	Yes	Yes			Yes	6377	2012	Controlled Action	Mining	100	0	97.38	97.38	100	2008/003865																							Yes - EPBC mining referral	Yes - EA			Brigalow Belt North	Compliant - assessment	Compliant (Cat X < 20 ha Reg Veg + EPA exempt)
580	Pasture	51.39	Less than 20ha Reg Veg	No regrowth	2014/2015	Yes	Yes									0.149505	51.2405	51.39	100	2009/002845																											Brigalow Belt North	Potentially non-compliant (no regrowth involved)	Compliant (Cat X < 20 ha Reg Veg)
585	Pasture	22.86	Less than 20ha Reg Veg	No regrowth	2014/2015	Yes	Yes									0	22.86	22.86	100	2009/003754																											Brigalow Belt North	Potentially non-compliant (no regrowth involved)	Compliant (Cat X < 20 ha Reg Veg)
588	Timber Plantation	87.12	Less than 20ha Reg Veg	86.6775	2014/2015	Yes	Yes		0.44247							0.25978	86.8602	87.12	100																												Brigalow Belt North	Potentially non-compliant (remove regrowth from total)	Compliant (Cat X < 20 ha Reg Veg)
594	Thinning	30.33	30.2848	No regrowth	2014/2015	Yes	Yes									30.2848	0.0451511	30.33	100																												Brigalow Belt North	Potentially non-compliant (no regrowth involved)	Potentially non-compliant (minus Cat X)
595	Thinning	146.25	144.795	No regrowth	2014/2015	Yes	Yes									144.795	1.455	146.25	100	2009/002705									Yes	1798030215	10/BL58	2015	Thinning														Brigalow Belt North	Potentially non-compliant (no regrowth involved)	Compliant (AMP/SAC notification)
596	Pasture	72.63	Less than 20ha Reg Veg	31.3711	2014/2015	Yes	Yes	Brigalow (Acacia harpophylla dominant and co-dominant)	41.2589							0	72.63	72.63	100	2009/008667																											Brigalow Belt North	Potentially non-compliant (remove regrowth from total)	Compliant (Cat X < 20 ha Reg Veg)
597	Pasture	86.31	77.9716	85.0464	2014/2015	Yes	Yes		1.26364							77.9716	8.33837	86.31	100															Yes													Brigalow Belt North	Assume compliance (HVA permit)	Compliant (HVA permit)
598	Pasture	202.14	191.344	201.885	2014/2015	Yes	Yes		0.254833							191.344	10.7963	202.14	100															Yes													Brigalow Belt North	Assume compliance (HVA permit)	Compliant (HVA permit)
599	Pasture	531.99	Less than 20ha Reg Veg	530.858	2014/2015	Yes	Yes		1.13182							0	531.99	531.99	100	2006/007995																											Brigalow Belt North	Potentially non-compliant (remove regrowth from total)	Compliant (Cat X < 20 ha Reg Veg)
600	Pasture	111.87	Less than 20ha Reg Veg	109.583	2014/2015	Yes	Yes		2.28691							0.586474	111.284	111.87	100																												Brigalow Belt North	Potentially non-compliant (remove regrowth from total)	Compliant (Cat X < 20 ha Reg Veg)
601	Pasture	116.37	111.672	115.803	2014/2015	Yes	Yes		0.567334							111.672	4.69846	116.37	100															Yes													Brigalow Belt North	Assume compliance (HVA permit)	Compliant (HVA permit)
602	Pasture	55.17	Less than 20ha Reg Veg	No regrowth	2014/2015	Yes	Yes									0	55.17	55.17	100	2006/007995																											Brigalow Belt North	Potentially non-compliant (no regrowth involved)	Compliant (Cat X < 20 ha Reg Veg)
604	Pasture	29.88	Less than 20ha Reg Veg	29.5718	2014/2015	Yes	Yes		0.30825							16.8082	13.0718	29.88	100															Yes													Brigalow Belt North	Assume compliance (HVA permit)	Compliant (Cat X < 20 ha Reg Veg + HVA permit)
605	Pasture	120.87	119.376	120.781	2014/2015	Yes	Yes		0.0893395							119.376	1.49394	120.87	100															Yes													Brigalow Belt North	Assume compliance (HVA permit)	Compliant (HVA permit)
607	Pasture	56.88	54.1277	53.5541	2014/2015	Yes	Yes		3.32594							54.1277	2.75231	56.88	100															Yes													Brigalow Belt North	Assume compliance (HVA permit)	Compliant (HVA permit)
611	Pasture	117.27	Less than 20ha Reg Veg	91.4475	2014/2015	Yes	Yes		25.8225							9.47527	107.795	117.27	100	2009/008667																											Brigalow Belt North	Potentially non-compliant (remove regrowth from total)	Compliant (Cat X < 20 ha Reg Veg)
612	Pasture	182.7	Less than 20ha Reg Veg	No regrowth	2014/2015	Yes	Yes									2.83909	179.861	182.7	100	2007/010079																											Brigalow Belt North	Potentially non-compliant (no regrowth involved)	Compliant (Cat X < 20 ha Reg Veg)
615	Pasture	27.54	Less than 20ha Reg Veg	No regrowth	2014/2015	Yes	Yes									0	27.54	27.54	100	2007/003879																											Brigalow Belt North	Potentially non-compliant (no regrowth involved)	Compliant (Cat X < 20 ha Reg Veg)
619	Pasture	27.27	Less than 20ha Reg Veg	22.4559	2014/2015	Yes	Yes		4.81413							0.529015	26.741	27.27	100	2009/003469																											Brigalow Belt North	Potentially non-compliant (remove regrowth from total)	Compliant (Cat X < 20 ha Reg Veg)
622	Pasture	31.14	Less than 20ha Reg Veg	3.6007	2014/2015	Yes	Yes		27.5393							2.00977	29.1302	31.14	100	2007/006514																											Desert Uplands	Compliant - exempt (less than 20 ha of habitat after subtracting regrowth)	Compliant (Cat X < 20 ha Reg Veg)
623	Pasture	53.01	52.5592	No regrowth	2014/2015	Yes	Yes									52.5592	0.450796	53.01	100										Yes	1057260814	7/RU93	2014	Thinning														Brigalow Belt North	Potentially non-compliant (no regrowth involved)	Compliant (AMP/SAC notification)
624	Pasture	21.15	Less than 20ha Reg Veg	15.8957	2014/2015	Yes	Yes		5.25435							0	21.15	21.15	100	2009/001624																											Brigalow Belt North	Compliant - exempt (less than 20 ha of habitat after subtracting regrowth)	Compliant (Cat X < 20 ha Reg Veg)
625	Pasture	186.03	179.337	184.584	2014/2015	Yes	Yes		1.4458							179.337	6.69291	186.03	100										Yes	1057260814	7/RU93	2014	Thinning														Brigalow Belt North	Potentially non-compliant (remove regrowth from total)	Compliant (AMP/SAC notification)
627	Pasture	23.58	Less than 20ha Reg Veg	23.2556	2014/2015	Yes	Yes		0.32437							19.2468	4.33317	23.58	100																												Brigalow Belt North	Potentially non-compliant (remove regrowth from total)	Compliant (Cat X < 20 ha Reg Veg)
628	Pasture	94.5	Less than 20ha Reg Veg	83.6462	2014/2015	Yes	Yes		10.8538							2.1633	92.3367	94.5	100	2007/006514																											Desert Uplands	Potentially non-compliant (remove regrowth from total)	Compliant (Cat X < 20 ha Reg Veg)
629	Pasture	30.78	Less than 20ha Reg Veg	18.9224	2014/2015	Yes	Yes		11.8576							4.67738	26.1026	30.78	100	2009/003469																											Brigalow Belt North	Compliant - exempt (less than 20 ha of habitat after subtracting regrowth)	Compliant (Cat X < 20 ha Reg Veg)
631	Pasture	30.42	Less than 20ha Reg Veg	No regrowth	2014/2015	Yes	Yes									0	30.42	30.42	100																												Brigalow Belt North	Potentially non-compliant (no regrowth involved)	Compliant (Cat X < 20 ha Reg Veg)
632	Pasture	48.6	47.2579	47.9999	2014/2015	Yes	Yes		0.600146							47.2579	1.34206	48.6	100										Yes	1057260814	7/RU93	2014	Thinning														Brigalow Belt North	Potentially non-compliant (remove regrowth from total)	Compliant (AMP/SAC notification)
633	Crop	58.86	22.7092	57.9666	2014/2015	Yes	Yes		0.893423							22.7092	36.1508	58.86	100																												Brigalow Belt North	Potentially non-compliant (remove regrowth from total)	Potentially non-compliant (minus Cat X)
634	Pasture	50.4	43.2546	No regrowth	2014/2015	Yes	Yes									43.2546	7.14535	50.4	100										Yes	1057260814	7/RU93	2014	Thinning														Brigalow Belt North	Potentially non-compliant (no regrowth involved)	Compliant (AMP/SAC notification)
635	Pasture	37.26	Less than 20ha Reg Veg	4.21813	2014/2015	Yes	Yes		33.0419							0	37.26	37.26	100	2007/006514																											Desert Uplands	Compliant - exempt (less than 20 ha of habitat after subtracting regrowth)	Compliant (Cat X < 20 ha Reg Veg)
636	Pasture	80.73	Less than 20ha Reg Veg	12.5626	2014/2015	Yes	Yes		68.1674							1.66498	79.065	80.73	100	2007/006514																											Desert Uplands	Compliant - exempt (less than 20 ha of habitat after subtracting regrowth)	Compliant (Cat X < 20 ha Reg Veg)
640	Pasture	27.09	Less than 20ha Reg Veg	4.60248	2014/2015	Yes	Yes		22.4875							1.29946	25.7905	27.09	100	2007/006514																											Desert Uplands	Compliant - exempt (less than 20 ha of habitat after subtracting regrowth)	Compliant (Cat X < 20 ha Reg Veg)
643	Pasture	48.6	48.2906	No regrowth	2014/2015	Yes	Yes									48.2906	0.309401	48.6	100										Yes	1057260814	7/RU93	2014	Thinning														Brigalow Belt North	Potentially non-compliant (no regrowth involved)	Compliant (AMP/SAC notification)
644	Pasture	114.84	114.802	No regrowth	2014/2015	Yes	Yes									114.802	0.0383537	114.84	100										Yes	1057260814	7/RU93	2014	Thinning														Brigalow Belt North	Potentially non-compliant (no regrowth involved)	Compliant (AMP/SAC notification)
646	Pasture	330.57	325.466	330.225	2014/2015	Yes	Yes		0.344751							325.466	5.1036	330.57	100										Yes	1057260814	7/RU93	2014	Thinning														Brigalow Belt North	Potentially non-compliant (remove regrowth from total)	Compliant (AMP/SAC notification)
647	Pasture	319.5	Less than 20ha Reg Veg	295.044	2014/2015	Yes	Yes		24.4561							5.96491	313.535	319.5	100	2007/006514																											Desert Uplands	Potentially non-compliant (remove regrowth from total)	Compliant (Cat X < 20 ha Reg Veg)
648	Pasture	116.01	70.9551	113.225	2014/2015	Yes	Yes		2.78538							70.9551	45.0549	116.01	100	2005/108898																											Brigalow Belt North	Potentially non-compliant (remove regrowth from total)	Potentially non-compliant (minus Cat X)
652	Pasture	21.96	Less than 20ha Reg Veg	21.9169	2014/2015	Yes	Yes		0.0431315							7.83047	14.1295	21.96	100	2009/001932																											Brigalow Belt North	Potentially non-compliant (remove regrowth from total)	Compliant (Cat X < 20 ha Reg Veg)
653	Pasture	522.81	Less than 20ha Reg Veg	No regrowth	2014/2015	Yes	Yes									0.033105	522.777	522.81	100	2007/006514																											Desert Uplands	Potentially non-compliant (no regrowth involved)	Compliant (Cat X < 20 ha Reg Veg)
654	Pasture	26.19	Less than 20ha Reg Veg	No regrowth	2014/2015	Yes	Yes									0	26.19	26.19	100	2007/006514																											Desert Uplands	Potentially non-compliant (no regrowth involved)	Compliant (Cat X < 20 ha Reg Veg)
655	Pasture	36.72	Less than 20ha Reg Veg	31.317	2014/2015	Yes	Yes		5.403							0	36.72	36.72	100	2007/006514																											Desert Uplands	Potentially non-compliant (remove regrowth from total)	Compliant (Cat X < 20 ha Reg Veg)
656	Pasture	1282.59	Less than 20ha Reg Veg	967.996	2014/2015	Yes	Yes		314.594							0.308205	1282.28	1282.59	100	2007/006514																											Desert Uplands	Potentially non-compliant (remove regrowth from total)	Compliant (Cat X < 20 ha Reg Veg)
660	Pasture	96.3	Less than 20ha Reg Veg	18.0709	2014/2015	Yes	Yes		78.2291							0	96.3	96.3	100	2007/006514																											Desert Uplands	Compliant - exempt (less than 20 ha of habitat after subtracting regrowth)	Compliant (Cat X < 20 ha Reg Veg)
663	Pasture	22.68	Less than 20ha Reg Veg	No regrowth	2014/2015	Yes	Yes									0	22.68	22.68	100	2008/003865																											Brigalow Belt North	Potentially non-compliant (no regrowth involved)	Compliant (Cat X < 20 ha Reg Veg)
664	Pasture	20.88	20.8408	20.5158	2014/2015	Yes	Yes		0.364137							20.8408	0.039218	20.88	100																												Desert Uplands	Potentially non-compliant (remove regrowth from total)	Potentially non-compliant (minus Cat X)
668	Pasture	146.7	Less than 20ha Reg Veg	144.698	2014/2015	Yes	Yes		2.00152							0	146.7	146.7	100	2007/006514																											Desert Uplands	Potentially non-compliant (remove regrowth from total)	Compliant (Cat X < 20 ha Reg Veg)
671	Pasture	39.51	Less than 20ha Reg Veg	20.7598	2014/2015	Yes	Yes		18.7502							0	39.51	39.51	100	2007/006514																											Brigalow Belt North	Potentially non-compliant (remove regrowth from total)	Compliant (Cat X < 20 ha Reg Veg)
672	Pasture	189.36	23.097	146.075	2014/2015	Yes	Yes		43.2852							23.097	166.263	189.36	100	2007/006514																											Brigalow Belt North	Potentially non-compliant (remove regrowth from total)	Potentially non-compliant (minus Cat X)
674	Pasture	22.14	Less than 20ha Reg Veg	No regrowth	2014/2015	Yes	Yes									0.195209	21.9448	22.14	100	2006/000896																						22.14					Brigalow Belt North	Potentially non-compliant (no regrowth involved)	Compliant (Cat X < 20 ha Reg Veg)
676	Pasture	23.4	23.4	23.2406	2014/2015	Yes	Yes		0.159401							23.4		23.4	100						Yes	Desert Channels Qld - Thinning & Encroachment	2014-06-20	16/C22811																			Mitchell Grass Downs	Potentially non-compliant (remove regrowth from total)	Compliant (AMP/SAC notification)
677	Pasture	32.4	Less than 20ha Reg Veg	2.843	2014/2015	Yes	Yes		29.557							1.70309	30.6969	32.4	100	2007/011902																											Brigalow Belt North	Compliant - exempt (less than 20 ha of habitat after subtracting regrowth)	Compliant (Cat X < 20 ha Reg Veg)
678	Pasture	33.84	33.84	33.613	2014/2015	Yes	Yes		0.226987							33.84		33.84	100																												Desert Uplands	Potentially non-compliant (remove regrowth from total)	Potentially non-compliant (minus Cat X)
680	Pasture	47.79	Less than 20ha Reg Veg	4.44835	2014/2015	Yes	Yes		43.3416							0.192952	47.597	47.79	100						Yes	Desert Channels Qld - Thinning & Encroachment	2014-06-20	13/SP123576																			Mitchell Grass Downs	Compliant - exempt (less than 20 ha of habitat after subtracting regrowth)	Compliant (Cat X < 20 ha Reg Veg + AMP/SAC notification)
681	Pasture	261.27	Less than 20ha Reg Veg	257.552	2014/2015	Yes	Yes		3.71838							3.56082	257.709	261.27	100	2006/000896																						199.962					Brigalow Belt North	Potentially non-compliant (remove regrowth from total)	Compliant (Cat X < 20 ha Reg Veg)
683	Pasture	24.12	24.12	No regrowth	2014/2015	Yes	Yes									24.12		24.12	100																												Desert Uplands	Potentially non-compliant (no regrowth involved)	Potentially non-compliant (minus Cat X)
684	Pasture	25.02	Less than 20ha Reg Veg	No regrowth	2014/2015	Yes	Yes	Semi-evergreen vine thickets of the Brigalow Belt (North and South) and Nandewar Bioregions								0.102475	24.9175	25.02	100																												Brigalow Belt North	Potentially non-compliant (no regrowth involved)	Compliant (Cat X < 20 ha Reg Veg)
686	Pasture	116.37	28.0595	116.297	2014/2015	Yes	Yes		0.0731594							28.0595	88.3105	116.37	100						Yes	Desert Channels Qld - Thinning & Encroachment	2014-06-20	15/C22811																			Mitchell Grass Downs	Potentially non-compliant (remove regrowth from total)	Compliant (AMP/SAC notification)
689	Pasture	20.07	20.07	No regrowth	2014/2015	Yes	Yes									20.07		20.07	100						Yes	Desert Channels Qld - Thinning & Encroachment	2014-06-20	16/C22811																			Mitchell Grass Downs	Potentially non-compliant (no regrowth involved)	Compliant (AMP/SAC notification)
691	Pasture	29.43	Less than 20ha Reg Veg	No regrowth	2014/2015	Yes	Yes									0	29.43	29.43	100	2006/009177																											Desert Uplands	Potentially non-compliant (no regrowth involved)	Compliant (Cat X < 20 ha Reg Veg)
692	Pasture	40.23	40.23	40.1235	2014/2015	Yes	Yes		0.106524							40.23		40.23	100																												Desert Uplands	Potentially non-compliant (remove regrowth from total)	Potentially non-compliant (minus Cat X)
694	Pasture	61.47	Less than 20ha Reg Veg	10.7361	2014/2015	Yes	Yes		50.7339							5.15135	56.3187	61.47	100						Yes	Desert Channels Qld - Thinning & Encroachment	2014-06-20	15/C22811																			Mitchell Grass Downs	Compliant - exempt (less than 20 ha of habitat after subtracting regrowth)	Compliant (Cat X < 20 ha Reg Veg + AMP/SAC notification)
695	Pasture	20.61	Less than 20ha Reg Veg	No regrowth	2014/2015	Yes	Yes									0	20.61	20.61	100	2006/009177																											Desert Uplands	Potentially non-compliant (no regrowth involved)	Compliant (Cat X < 20 ha Reg Veg)
696	Pasture	22.59	22.423	No regrowth	2014/2015	Yes	Yes									22.423	0.167011	22.59	100																												Desert Uplands	Potentially non-compliant (no regrowth involved)	Potentially non-compliant (minus Cat X)
697	Pasture	173.25	173.238	172.866	2014/2015	Yes	Yes		0.38381							173.238	0.0115222	173.25	100						Yes	Desert Channels Qld - Thinning & Encroachment	2014-06-20	16/C22811																			Mitchell Grass Downs	Potentially non-compliant (remove regrowth from total)	Compliant (AMP/SAC notification)
699	Pasture	57.87	Less than 20ha Reg Veg	37.9983	2014/2015	Yes	Yes		19.8717							6.91782	50.9522	57.87	100																												Brigalow Belt North	Potentially non-compliant (remove regrowth from total)	Compliant (Cat X < 20 ha Reg Veg)
701	Pasture	41.85	Less than 20ha Reg Veg	12.8712	2014/2015	Yes	Yes		28.9788							0.424898	41.4251	41.85	100																												Brigalow Belt North	Compliant - exempt (less than 20 ha of habitat after subtracting regrowth)	Compliant (Cat X < 20 ha Reg Veg)
703	Pasture	59.67	54.7463	58.3804	2014/2015	Yes	Yes		1.28961							54.7463	4.92366	59.67	100	2014/006676									Yes	2338040615	14/CLM234	2015	Thinning														Brigalow Belt North	Potentially non-compliant (remove regrowth from total)	Compliant (AMP/SAC notification)
708	Pasture	20.34	Less than 20ha Reg Veg	16.6411	2014/2015	Yes	Yes		3.69889							1.21895	19.1211	20.34	100	2006/000896																											Brigalow Belt North	Compliant - exempt (less than 20 ha of habitat after subtracting regrowth)	Compliant (Cat X < 20 ha Reg Veg)
710	Pasture	22.86	Less than 20ha Reg Veg	2.31966	2014/2015	Yes	Yes		20.5403							0	22.86	22.86	100						Yes	Desert Channels Qld - Thinning & Encroachment	2014-06-20	15/C22811																			Mitchell Grass Downs	Compliant - exempt (less than 20 ha of habitat after subtracting regrowth)	Compliant (Cat X < 20 ha Reg Veg + AMP/SAC notification)
712	Pasture	37.08	Less than 20ha Reg Veg	No regrowth	2014/2015	Yes	Yes			Yes	6377	2012	Controlled Action	Mining	100	0	37.08	37.08	100	2009/002056																							Yes - EPBC mining referral	Yes - EA			Brigalow Belt North	Compliant - assessment	Compliant (Cat X < 20 ha Reg Veg + EPA exempt)
714	Pasture	215.28	Less than 20ha Reg Veg	215.182	2014/2015	Yes	Yes		0.0978087							1.50096	213.779	215.28	100	2006/009177																											Desert Uplands	Potentially non-compliant (remove regrowth from total)	Compliant (Cat X < 20 ha Reg Veg)
718	Pasture	32.67	Less than 20ha Reg Veg	No regrowth	2014/2015	Yes	Yes									4.38683	28.2832	32.67	100	2009/002790																											Brigalow Belt North	Potentially non-compliant (no regrowth involved)	Compliant (Cat X < 20 ha Reg Veg)
722	Pasture	23.4	Less than 20ha Reg Veg	13.6295	2014/2015	Yes	Yes		9.77052							0.0910532	23.3089	23.4	100																												Brigalow Belt North	Compliant - exempt (less than 20 ha of habitat after subtracting regrowth)	Compliant (Cat X < 20 ha Reg Veg)
724	Pasture	20.16	Less than 20ha Reg Veg	No regrowth	2014/2015	Yes	Yes									0	20.16	20.16	100	2009/004773																											Brigalow Belt North	Potentially non-compliant (no regrowth involved)	Compliant (Cat X < 20 ha Reg Veg)
725	Pasture	29.88	Less than 20ha Reg Veg	No regrowth	2014/2015	Yes	Yes									0	29.88	29.88	100	2009/001624																											Brigalow Belt North	Potentially non-compliant (no regrowth involved)	Compliant (Cat X < 20 ha Reg Veg)
726	Pasture	180.99	179.83	180.965	2014/2015	Yes	Yes		0.0254528							179.83	1.15976	180.99	100																												Brigalow Belt North	Potentially non-compliant (remove regrowth from total)	Potentially non-compliant (minus Cat X)
731	Pasture	22.5	Less than 20ha Reg Veg	4.64258	2014/2015	Yes	Yes		17.8574							2.6606	19.8394	22.5	100																												Brigalow Belt North	Compliant - exempt (less than 20 ha of habitat after subtracting regrowth)	Compliant (Cat X < 20 ha Reg Veg)
737	Pasture	94.95	Less than 20ha Reg Veg	87.6332	2014/2015	Yes	Yes		7.31681							0.182454	94.7675	94.95	100	2006/002001																						32.7691	Yes - QLUMP	Yes - EA			Brigalow Belt North	Potentially non-compliant (remove regrowth from total)	Compliant (Cat X < 20 ha Reg Veg + EPA exempt)
738	Pasture	51.12	36.2905	No regrowth	2014/2015	Yes	Yes	Brigalow (Acacia harpophylla dominant and co-dominant)								36.2905	14.8295	51.12	100	2008/007843																											Brigalow Belt North	Potentially non-compliant (no regrowth involved)	Potentially non-compliant (minus Cat X)
739	Pasture	48.6	Less than 20ha Reg Veg	34.6868	2014/2015	Yes	Yes		13.9132							0	48.6	48.6	100																												Brigalow Belt North	Potentially non-compliant (remove regrowth from total)	Compliant (Cat X < 20 ha Reg Veg)
741	Pasture	395.82	Less than 20ha Reg Veg	308.852	2014/2015	Yes	Yes	Brigalow (Acacia harpophylla dominant and co-dominant)	86.9677							9.37766	386.442	395.82	100	2009/002374																						115.307					Brigalow Belt North	Potentially non-compliant (remove regrowth from total)	Compliant (Cat X < 20 ha Reg Veg)
742	Mine	56.88	45.4691	56.0806	2014/2015	Yes	Yes		0.79939							45.4691	11.4109	56.88	100	2010/004679																						53.6199	Yes - mapped mining polygon	Yes - EA			Brigalow Belt North	Potentially non-compliant (remove regrowth from total)	Compliant (EPA exempt)
744	Pasture	39.51	Less than 20ha Reg Veg	No regrowth	2014/2015	Yes	Yes									0	39.51	39.51	100	2013/000644																											Brigalow Belt North	Potentially non-compliant (no regrowth involved)	Compliant (Cat X < 20 ha Reg Veg)
745	Pasture	454.14	453.234	453.506	2014/2015	Yes	Yes		0.634264							453.234	0.906311	454.14	100	2011/005040																											Mitchell Grass Downs	Potentially non-compliant (remove regrowth from total)	Potentially non-compliant (minus Cat X)
746	Pasture	53.82	48.7436	No regrowth	2014/2015	Yes	Yes									48.7436	5.07643	53.82	100																							53.82					Brigalow Belt North	Potentially non-compliant (no regrowth involved)	Potentially non-compliant (minus Cat X)
747	Pasture	395.55	28.4949	No regrowth	2014/2015	Yes	Yes									28.4949	367.055	395.55	100	2005/109913																											Brigalow Belt North	Potentially non-compliant (no regrowth involved)	Potentially non-compliant (minus Cat X)
748	Pasture	40.68	Less than 20ha Reg Veg	No regrowth	2014/2015	Yes	Yes									0.32567	40.3543	40.68	100																												Brigalow Belt North	Potentially non-compliant (no regrowth involved)	Compliant (Cat X < 20 ha Reg Veg)
749	Pasture	54.9	Less than 20ha Reg Veg	12.8457	2014/2015	Yes	Yes		42.0543							0.749943	54.1501	54.9	100	2009/006410																											Brigalow Belt North	Compliant - exempt (less than 20 ha of habitat after subtracting regrowth)	Compliant (Cat X < 20 ha Reg Veg)
752	Pasture	448.2	447.552	446.957	2014/2015	Yes	Yes		1.24283							447.552	0.64832	448.2	100	2010/008257																											Mitchell Grass Downs	Potentially non-compliant (remove regrowth from total)	Potentially non-compliant (minus Cat X)
754	Pasture	158.22	157.065	No regrowth	2014/2015	Yes	Yes									157.065	1.15458	158.22	100	2014/008403									Yes	1051250814	65/CLM317	2014	Thinning														Brigalow Belt North	Potentially non-compliant (no regrowth involved)	Compliant (AMP/SAC notification)
755	Pasture	41.4	Less than 20ha Reg Veg	6.20119	2014/2015	Yes	Yes		35.1988							1.11476	40.2852	41.4	100	2009/009758																											Brigalow Belt North	Compliant - exempt (less than 20 ha of habitat after subtracting regrowth)	Compliant (Cat X < 20 ha Reg Veg)
757	Pasture	104.85	Less than 20ha Reg Veg	104.806	2014/2015	Yes	Yes		0.0442165							1.45945	103.391	104.85	100	2009/002374																											Brigalow Belt North	Potentially non-compliant (remove regrowth from total)	Compliant (Cat X < 20 ha Reg Veg)
758	Pasture	529.11	Less than 20ha Reg Veg	520.774	2014/2015	Yes	Yes		8.33589							5.04118	524.069	529.11	100	2007/002956																						107.986					Brigalow Belt North	Potentially non-compliant (remove regrowth from total)	Compliant (Cat X < 20 ha Reg Veg)
759	Mine	21.24	Less than 20ha Reg Veg	21.0501	2014/2015	Yes	Yes		0.189919	Yes	6841	2013	Not Controlled Action	Mining	100	15.6941	5.54593	21.24	100																							21.24	Yes - mapped mining polygon	Yes - EA			Brigalow Belt North	Compliant - assessment	Compliant (Cat X < 20 ha Reg Veg + EPA exempt)
760	Pasture	221.94	Less than 20ha Reg Veg	212.258	2014/2015	Yes	Yes		9.68187							6.37304	215.567	221.94	100																							91.5853					Brigalow Belt South	Potentially non-compliant (remove regrowth from total)	Compliant (Cat X < 20 ha Reg Veg)
762	Pasture	86.76	Less than 20ha Reg Veg	No regrowth	2014/2015	Yes	Yes									0.293516	86.4665	86.76	100																												Brigalow Belt North	Potentially non-compliant (no regrowth involved)	Compliant (Cat X < 20 ha Reg Veg)
763	Pasture	53.37	Less than 20ha Reg Veg	No regrowth	2014/2015	Yes	Yes									0.556522	52.8135	53.37	100	2005/109913																											Brigalow Belt North	Potentially non-compliant (no regrowth involved)	Compliant (Cat X < 20 ha Reg Veg)
764	Pasture	22.86	Less than 20ha Reg Veg	21.9923	2014/2015	Yes	Yes		0.867662							19.548	3.312	22.86	100	2010/006941																											Brigalow Belt North	Potentially non-compliant (remove regrowth from total)	Compliant (Cat X < 20 ha Reg Veg)
766	Pasture	23.49	Less than 20ha Reg Veg	6.61082	2014/2015	Yes	Yes		16.8792							0.0723924	23.4176	23.49	100	2009/009758																											Brigalow Belt North	Compliant - exempt (less than 20 ha of habitat after subtracting regrowth)	Compliant (Cat X < 20 ha Reg Veg)
769	Pasture	50.49	Less than 20ha Reg Veg	47.6691	2014/2015	Yes	Yes		2.82095							14.5862	35.9038	50.49	100																							44.6289					Brigalow Belt North	Potentially non-compliant (remove regrowth from total)	Compliant (Cat X < 20 ha Reg Veg)
772	Pasture	28.62	26.3961	27.8826	2014/2015	Yes	Yes		0.737408							26.3961	2.22386	28.62	100	2010/006941																											Brigalow Belt North	Potentially non-compliant (remove regrowth from total)	Potentially non-compliant (minus Cat X)
781	Pasture	20.25	20.25	No regrowth	2014/2015	Yes	Yes									20.25		20.25	100																												Brigalow Belt North	Potentially non-compliant (no regrowth involved)	Potentially non-compliant (minus Cat X)
787	Pasture	50.49	Less than 20ha Reg Veg	No regrowth	2014/2015	Yes	Yes									0	50.49	50.49	100	2007/010353																											Brigalow Belt North	Potentially non-compliant (no regrowth involved)	Compliant (Cat X < 20 ha Reg Veg)
788	Pasture	58.77	Less than 20ha Reg Veg	No regrowth	2014/2015	Yes	Yes									0.544207	58.2258	58.77	100																												Brigalow Belt North	Potentially non-compliant (no regrowth involved)	Compliant (Cat X < 20 ha Reg Veg)
793	Thinning	21.15	21.0088	No regrowth	2014/2015	Yes	Yes									21.0088	0.141155	21.15	100	2007/005223																											Mitchell Grass Downs	Potentially non-compliant (no regrowth involved)	Potentially non-compliant (minus Cat X)
794	Pasture	26.28	Less than 20ha Reg Veg	26.0688	2014/2015	Yes	Yes		0.211208							0	26.28	26.28	100	2006/000464																						13.9757					Brigalow Belt North	Potentially non-compliant (remove regrowth from total)	Compliant (Cat X < 20 ha Reg Veg)
800	Timber Plantation	25.2	Less than 20ha Reg Veg	No regrowth	2014/2015	Yes	Yes									0	25.2	25.2	100	2010/008871																											Brigalow Belt North	Potentially non-compliant (no regrowth involved)	Compliant (Cat X < 20 ha Reg Veg)
801	Pasture	53.28	Less than 20ha Reg Veg	No regrowth	2014/2015	Yes	Yes									0.271465	53.0085	53.28	100	2012/000682									Yes	2642270815	76/LN535	2015	Weeds; Category C														Brigalow Belt North	Potentially non-compliant (no regrowth involved)	Compliant (Cat X < 20 ha Reg Veg + AMP/SAC notification)
803	Missed clearing in previous era	25.11	Less than 20ha Reg Veg	No regrowth	2014/2015	Yes	Yes									0	25.11	25.11	100	2006/000594																											Brigalow Belt North	Potentially non-compliant (no regrowth involved)	Compliant (Cat X < 20 ha Reg Veg)
804	Pasture	36.99	29.0561	32.8416	2014/2015	Yes	Yes	Semi-evergreen vine thickets of the Brigalow Belt (North and South) and Nandewar Bioregions	4.14838							29.0561	7.93386	36.99	100	2010/008871																						36.99					Brigalow Belt North	Potentially non-compliant (remove regrowth from total)	Potentially non-compliant (minus Cat X)
805	Pasture	51.12	Less than 20ha Reg Veg	33.1749	2014/2015	Yes	Yes		17.9451							0	51.12	51.12	100	2006/000594																											Brigalow Belt North	Potentially non-compliant (remove regrowth from total)	Compliant (Cat X < 20 ha Reg Veg)
806	Pasture	22.95	Less than 20ha Reg Veg	6.68912	2014/2015	Yes	Yes		16.2609							3.48934	19.4607	22.95	100																							22.95					Brigalow Belt North	Compliant - exempt (less than 20 ha of habitat after subtracting regrowth)	Compliant (Cat X < 20 ha Reg Veg)
807	Missed clearing in previous era	67.95	Less than 20ha Reg Veg	No regrowth	2014/2015	Yes	Yes									0.208596	67.7414	67.95	100																												Brigalow Belt North	Potentially non-compliant (no regrowth involved)	Compliant (Cat X < 20 ha Reg Veg)
810	Pasture	30.6	Less than 20ha Reg Veg	No regrowth	2014/2015	Yes	Yes									0	30.6	30.6	100	2009/009703																											Brigalow Belt North	Potentially non-compliant (no regrowth involved)	Compliant (Cat X < 20 ha Reg Veg)
812	Pasture	31.86	Less than 20ha Reg Veg	No regrowth	2014/2015	Yes	Yes									0.150595	31.7094	31.86	100																												Mitchell Grass Downs	Potentially non-compliant (no regrowth involved)	Compliant (Cat X < 20 ha Reg Veg)
815	Missed clearing in previous era	27.81	Less than 20ha Reg Veg	21.5753	2014/2015	Yes	Yes		6.23468							0	27.81	27.81	100	2006/000594																											Brigalow Belt North	Potentially non-compliant (remove regrowth from total)	Compliant (Cat X < 20 ha Reg Veg)
818	Missed clearing in previous era	135.81	Less than 20ha Reg Veg	No regrowth	2014/2015	Yes	Yes									0	135.81	135.81	100																												Brigalow Belt North	Potentially non-compliant (no regrowth involved)	Compliant (Cat X < 20 ha Reg Veg)
820	Pasture	118.44	Less than 20ha Reg Veg	76.1069	2014/2015	Yes	Yes		42.3331							0	118.44	118.44	100																												Brigalow Belt North	Potentially non-compliant (remove regrowth from total)	Compliant (Cat X < 20 ha Reg Veg)
821	Pasture	36.99	Less than 20ha Reg Veg	36.1836	2014/2015	Yes	Yes		0.806392							0	36.99	36.99	100	2009/006410																											Brigalow Belt North	Potentially non-compliant (remove regrowth from total)	Compliant (Cat X < 20 ha Reg Veg)
826	Pasture	51.57	Less than 20ha Reg Veg	25.0875	2014/2015	Yes	Yes		26.4825							3.1483	48.4217	51.57	100																							51.57					Brigalow Belt North	Potentially non-compliant (remove regrowth from total)	Compliant (Cat X < 20 ha Reg Veg)
827	Missed clearing in previous era	21.51	Less than 20ha Reg Veg	No regrowth	2014/2015	Yes	Yes	Brigalow (Acacia harpophylla dominant and co-dominant)								0.452934	21.0571	21.51	100	2006/000594																											Brigalow Belt North	Potentially non-compliant (no regrowth involved)	Compliant (Cat X < 20 ha Reg Veg)
833	Pasture	30.96	Less than 20ha Reg Veg	No regrowth	2014/2015	Yes	Yes									0	30.96	30.96	100	2008/000132																											Brigalow Belt North	Potentially non-compliant (no regrowth involved)	Compliant (Cat X < 20 ha Reg Veg)
838	Pasture	50.58	Less than 20ha Reg Veg	No regrowth	2014/2015	Yes	Yes									1.61648	48.9635	50.58	100																												Brigalow Belt North	Potentially non-compliant (no regrowth involved)	Compliant (Cat X < 20 ha Reg Veg)
839	Pasture	31.77	Less than 20ha Reg Veg	31.7085	2014/2015	Yes	Yes		0.0615229							0.890868	30.8791	31.77	100																												Brigalow Belt South	Potentially non-compliant (remove regrowth from total)	Compliant (Cat X < 20 ha Reg Veg)
848	Pasture	25.02	Less than 20ha Reg Veg	No regrowth	2014/2015	Yes	Yes									0	25.02	25.02	100	2008/000132																											Brigalow Belt North	Potentially non-compliant (no regrowth involved)	Compliant (Cat X < 20 ha Reg Veg)
849	Pasture	38.88	Less than 20ha Reg Veg	No regrowth	2014/2015	Yes	Yes									0	38.88	38.88	100	2008/000132																											Brigalow Belt North	Potentially non-compliant (no regrowth involved)	Compliant (Cat X < 20 ha Reg Veg)
850	Pasture	87.84	Less than 20ha Reg Veg	87.7991	2014/2015	Yes	Yes		0.0408675							0	87.84	87.84	100	2009/002840																							Yes - QLUMP	Yes - EA			Brigalow Belt North	Potentially non-compliant (remove regrowth from total)	Compliant (Cat X < 20 ha Reg Veg + EPA exempt)
851	Pasture	26.1	Less than 20ha Reg Veg	No regrowth	2014/2015	Yes	Yes									0	26.1	26.1	100	2015/001048																											Brigalow Belt South	Potentially non-compliant (no regrowth involved)	Compliant (Cat X < 20 ha Reg Veg)
852	Pasture	21.69	Less than 20ha Reg Veg	No regrowth	2014/2015	Yes	Yes									0	21.69	21.69	100	2006/009294																											Brigalow Belt North	Potentially non-compliant (no regrowth involved)	Compliant (Cat X < 20 ha Reg Veg)
854	Pasture	55.08	55.08	No regrowth	2014/2015	Yes	Yes									55.08		55.08	100						Yes	Desert Channels Qld - Thinning & Encroachment	2014-01-31	3/CM4																			Mitchell Grass Downs	Potentially non-compliant (no regrowth involved)	Compliant (AMP/SAC notification)
856	Pasture	62.28	62.2658	No regrowth	2014/2015	Yes	Yes									62.2658	0.0141725	62.28	100	2009/002570					Yes	Desert Channels Qld - Thinning & Encroachment	2014-01-31	3/CM4																			Mitchell Grass Downs	Potentially non-compliant (no regrowth involved)	Compliant (AMP/SAC notification)
857	Pasture	33.57	33.57	No regrowth	2014/2015	Yes	Yes									33.57		33.57	100										Yes	1905120215	2/CP908463	2015	Thinning														Brigalow Belt North	Potentially non-compliant (no regrowth involved)	Compliant (AMP/SAC notification)
859	Pasture	29.25	Less than 20ha Reg Veg	No regrowth	2014/2015	Yes	Yes									0	29.25	29.25	100	2008/000132																											Brigalow Belt North	Potentially non-compliant (no regrowth involved)	Compliant (Cat X < 20 ha Reg Veg)
862	Pasture	35.37	Less than 20ha Reg Veg	35.3195	2014/2015	Yes	Yes	Brigalow (Acacia harpophylla dominant and co-dominant)	0.050472							2.2615	33.1085	35.37	100																												Brigalow Belt South	Potentially non-compliant (remove regrowth from total)	Compliant (Cat X < 20 ha Reg Veg)
863	Pasture	26.73	26.73	No regrowth	2014/2015	Yes	Yes									26.73		26.73	100										Yes	1905120215	2/CP908463	2015	Thinning														Brigalow Belt North	Potentially non-compliant (no regrowth involved)	Compliant (AMP/SAC notification)
864	Pasture	28.17	Less than 20ha Reg Veg	17.8647	2014/2015	Yes	Yes		10.3052							0	28.17	28.17	100	2009/009625																											Brigalow Belt North	Compliant - exempt (less than 20 ha of habitat after subtracting regrowth)	Compliant (Cat X < 20 ha Reg Veg)
865	Pasture	20.7	Less than 20ha Reg Veg	No regrowth	2014/2015	Yes	Yes									19.8733	0.826655	20.7	100	2007/005477																											Brigalow Belt North	Potentially non-compliant (no regrowth involved)	Compliant (Cat X < 20 ha Reg Veg)
867	Pasture	100.17	100.17	No regrowth	2014/2015	Yes	Yes									100.17		100.17	100																												Mitchell Grass Downs	Potentially non-compliant (no regrowth involved)	Potentially non-compliant (minus Cat X)
870	Pasture	20.34	Less than 20ha Reg Veg	13.1239	2014/2015	Yes	Yes		7.21613							0.0221253	20.3179	20.34	100	2013/002949																											Brigalow Belt North	Compliant - exempt (less than 20 ha of habitat after subtracting regrowth)	Compliant (Cat X < 20 ha Reg Veg)
872	Pasture	393.3	Less than 20ha Reg Veg	No regrowth	2014/2015	Yes	Yes									3.03878	390.261	393.3	100																												Brigalow Belt North	Potentially non-compliant (no regrowth involved)	Compliant (Cat X < 20 ha Reg Veg)
873	Pasture	45.18	Less than 20ha Reg Veg	No regrowth	2014/2015	Yes	Yes									0	45.18	45.18	100																												Brigalow Belt North	Potentially non-compliant (no regrowth involved)	Compliant (Cat X < 20 ha Reg Veg)
874	Pasture	46.26	46.26	No regrowth	2014/2015	Yes	Yes									46.26		46.26	100																												Mitchell Grass Downs	Potentially non-compliant (no regrowth involved)	Potentially non-compliant (minus Cat X)
877	Pasture	54.72	Less than 20ha Reg Veg	7.47441	2014/2015	Yes	Yes		47.2456							0	54.72	54.72	100	2013/002949																											Brigalow Belt North	Compliant - exempt (less than 20 ha of habitat after subtracting regrowth)	Compliant (Cat X < 20 ha Reg Veg)
878	Pasture	26.64	Less than 20ha Reg Veg	No regrowth	2014/2015	Yes	Yes	Brigalow (Acacia harpophylla dominant and co-dominant)								6.21608	20.4239	26.64	100																												Brigalow Belt North	Potentially non-compliant (no regrowth involved)	Compliant (Cat X < 20 ha Reg Veg)
881	Pasture	31.32	31.32	No regrowth	2014/2015	Yes	Yes									31.32		31.32	100																												Mitchell Grass Downs	Potentially non-compliant (no regrowth involved)	Potentially non-compliant (minus Cat X)
882	Pasture	22.68	Less than 20ha Reg Veg	5.62679	2014/2015	Yes	Yes		17.0532							0	22.68	22.68	100	2013/002949																											Brigalow Belt North	Compliant - exempt (less than 20 ha of habitat after subtracting regrowth)	Compliant (Cat X < 20 ha Reg Veg)
883	Pasture	24.93	Less than 20ha Reg Veg	4.76338	2014/2015	Yes	Yes		20.1666							0	24.93	24.93	100	2013/002949																											Brigalow Belt North	Compliant - exempt (less than 20 ha of habitat after subtracting regrowth)	Compliant (Cat X < 20 ha Reg Veg)
884	Pasture	28.53	23.6186	28.453	2014/2015	Yes	Yes		0.0770014							23.6186	4.91142	28.53	100	2007/004855																											Brigalow Belt North	Potentially non-compliant (remove regrowth from total)	Potentially non-compliant (minus Cat X)
885	Pasture	50.49	Less than 20ha Reg Veg	49.2016	2014/2015	Yes	Yes		1.2884							0.912374	49.5776	50.49	100	2005/100598																											Brigalow Belt North	Potentially non-compliant (remove regrowth from total)	Compliant (Cat X < 20 ha Reg Veg)
890	Pasture	25.74	Less than 20ha Reg Veg	No regrowth	2014/2015	Yes	Yes			Yes	6377	2012	Controlled Action	Mining	100	0	25.74	25.74	100	2005/109458																							Yes - EPBC mining referral	Yes - EA			Brigalow Belt North	Compliant - assessment	Compliant (Cat X < 20 ha Reg Veg + EPA exempt)
892	Pasture	25.47	Less than 20ha Reg Veg	25.2296	2014/2015	Yes	Yes		0.240425							0.0177778	25.4522	25.47	100																												Brigalow Belt North	Potentially non-compliant (remove regrowth from total)	Compliant (Cat X < 20 ha Reg Veg)
893	Pasture	130.23	Less than 20ha Reg Veg	No regrowth	2014/2015	Yes	Yes									8.74674	121.483	130.23	100	2008/005384																											Desert Uplands	Potentially non-compliant (no regrowth involved)	Compliant (Cat X < 20 ha Reg Veg)
894	Pasture	44.46	Less than 20ha Reg Veg	No regrowth	2014/2015	Yes	Yes									0.0101297	44.4499	44.46	100	2008/005384																											Desert Uplands	Potentially non-compliant (no regrowth involved)	Compliant (Cat X < 20 ha Reg Veg)
896	Pasture	374.94	370.967	371.016	2014/2015	Yes	Yes		3.9243							370.967	3.97299	374.94	100	2010/008284					Yes	Desert Channels Qld - Thinning & Encroachment	2014-08-11	2/RY93	Yes	2480170715	2/RY93	2015	Weeds; Category C														Mitchell Grass Downs	Potentially non-compliant (remove regrowth from total)	Compliant (AMP/SAC notification)
897	Pasture	58.05	Less than 20ha Reg Veg	No regrowth	2014/2015	Yes	Yes									3.43991	54.6101	58.05	100	2008/005384																											Desert Uplands	Potentially non-compliant (no regrowth involved)	Compliant (Cat X < 20 ha Reg Veg)
899	Pasture	40.05	Less than 20ha Reg Veg	No regrowth	2014/2015	Yes	Yes									0	40.05	40.05	100	2005/100598																											Brigalow Belt North	Potentially non-compliant (no regrowth involved)	Compliant (Cat X < 20 ha Reg Veg)
901	Pasture	33.48	Less than 20ha Reg Veg	No regrowth	2014/2015	Yes	Yes			Yes	6377	2012	Controlled Action	Mining	100	0	33.48	33.48	100	2005/109458																							Yes - EPBC mining referral	Yes - EA			Brigalow Belt North	Compliant - assessment	Compliant (Cat X < 20 ha Reg Veg + EPA exempt)
903	Pasture	23.94	Less than 20ha Reg Veg	No regrowth	2014/2015	Yes	Yes									0	23.94	23.94	100	2007/011884																											Brigalow Belt South	Potentially non-compliant (no regrowth involved)	Compliant (Cat X < 20 ha Reg Veg)
904	Pasture	31.77	Less than 20ha Reg Veg	No regrowth	2014/2015	Yes	Yes									17.8307	13.9393	31.77	100																												Brigalow Belt North	Potentially non-compliant (no regrowth involved)	Compliant (Cat X < 20 ha Reg Veg)
905	Pasture	34.38	Less than 20ha Reg Veg	No regrowth	2014/2015	Yes	Yes			Yes	4737	2009	Controlled Action	Mining	100	0	34.38	34.38	100	2008/005384																							Yes - EPBC mining referral	Yes - EA			Desert Uplands	Compliant - assessment	Compliant (Cat X < 20 ha Reg Veg + EPA exempt)
906	Pasture	28.71	Less than 20ha Reg Veg	28.6636	2014/2015	Yes	Yes		0.0464454							0.23146	28.4785	28.71	100	2008/002995																											Desert Uplands	Potentially non-compliant (remove regrowth from total)	Compliant (Cat X < 20 ha Reg Veg)
908	Pasture	20.97	Less than 20ha Reg Veg	No regrowth	2014/2015	Yes	Yes									13.8714	7.0986	20.97	100										Yes	2125240315	19/CLM694	2015	Thinning														Brigalow Belt North	Potentially non-compliant (no regrowth involved)	Compliant (Cat X < 20 ha Reg Veg + AMP/SAC notification)
911	Pasture	27	Less than 20ha Reg Veg	No regrowth	2014/2015	Yes	Yes									0	27	27	100																												Brigalow Belt North	Potentially non-compliant (no regrowth involved)	Compliant (Cat X < 20 ha Reg Veg)
912	Pasture	85.5	Less than 20ha Reg Veg	44.3375	2014/2015	Yes	Yes		41.1625							0	85.5	85.5	100	2008/002995																						15.2249					Desert Uplands	Potentially non-compliant (remove regrowth from total)	Compliant (Cat X < 20 ha Reg Veg)
913	Pasture	23.58	Less than 20ha Reg Veg	No regrowth	2014/2015	Yes	Yes									0	23.58	23.58	100	2010/006851																											Brigalow Belt North	Potentially non-compliant (no regrowth involved)	Compliant (Cat X < 20 ha Reg Veg)
915	Pasture	116.28	Less than 20ha Reg Veg	116.04	2014/2015	Yes	Yes		0.240138							2.02488	114.255	116.28	100	2005/100598																											Brigalow Belt North	Potentially non-compliant (remove regrowth from total)	Compliant (Cat X < 20 ha Reg Veg)
916	Pasture	273.42	Less than 20ha Reg Veg	No regrowth	2014/2015	Yes	Yes	Brigalow (Acacia harpophylla dominant and co-dominant)								1.88165	271.538	273.42	100																												Brigalow Belt North	Potentially non-compliant (no regrowth involved)	Compliant (Cat X < 20 ha Reg Veg)
918	Pasture	46.53	Less than 20ha Reg Veg	32.5291	2014/2015	Yes	Yes		14.0009							0	46.53	46.53	100	2005/109096																											Brigalow Belt North	Potentially non-compliant (remove regrowth from total)	Compliant (Cat X < 20 ha Reg Veg)
919	Missed clearing in previous era	142.83	Less than 20ha Reg Veg	80.2459	2014/2015	Yes	Yes		62.5841							0	142.83	142.83	100	2005/109096																											Brigalow Belt North	Potentially non-compliant (remove regrowth from total)	Compliant (Cat X < 20 ha Reg Veg)
920	Pasture	24.66	Less than 20ha Reg Veg	17.8817	2014/2015	Yes	Yes		6.77829							0	24.66	24.66	100	2009/000327																											Brigalow Belt North	Compliant - exempt (less than 20 ha of habitat after subtracting regrowth)	Compliant (Cat X < 20 ha Reg Veg)
921	Pasture	59.58	37.6052	59.5357	2014/2015	Yes	Yes		0.0442901							37.6052	21.9748	59.58	100	2007/004855																											Brigalow Belt North	Potentially non-compliant (remove regrowth from total)	Potentially non-compliant (minus Cat X)
922	Pasture	61.74	Less than 20ha Reg Veg	No regrowth	2014/2015	Yes	Yes									0	61.74	61.74	100	2005/100598																											Brigalow Belt North	Potentially non-compliant (no regrowth involved)	Compliant (Cat X < 20 ha Reg Veg)
923	Pasture	67.41	Less than 20ha Reg Veg	No regrowth	2014/2015	Yes	Yes									0.0352164	67.3748	67.41	100																												Brigalow Belt North	Potentially non-compliant (no regrowth involved)	Compliant (Cat X < 20 ha Reg Veg)
927	Pasture	288	Less than 20ha Reg Veg	287.51	2014/2015	Yes	Yes		0.489727							6.75199	281.248	288	100	2009/000327																											Brigalow Belt North	Potentially non-compliant (remove regrowth from total)	Compliant (Cat X < 20 ha Reg Veg)
930	Pasture	26.91	Less than 20ha Reg Veg	15.4507	2014/2015	Yes	Yes		11.4593							0	26.91	26.91	100	2009/000327																											Brigalow Belt North	Compliant - exempt (less than 20 ha of habitat after subtracting regrowth)	Compliant (Cat X < 20 ha Reg Veg)
933	Pasture	107.37	Less than 20ha Reg Veg	52.2517	2014/2015	Yes	Yes		55.1183							0	107.37	107.37	100	2009/003857																											Brigalow Belt North	Potentially non-compliant (remove regrowth from total)	Compliant (Cat X < 20 ha Reg Veg)
934	Pasture	23.67	Less than 20ha Reg Veg	No regrowth	2014/2015	Yes	Yes									0	23.67	23.67	100	2007/004855									Yes	1905120215	2/CP908463	2015	Thinning														Brigalow Belt North	Potentially non-compliant (no regrowth involved)	Compliant (Cat X < 20 ha Reg Veg + AMP/SAC notification)
935	Pasture	147.24	Less than 20ha Reg Veg	No regrowth	2014/2015	Yes	Yes									0.354689	146.885	147.24	100	2005/100598																											Brigalow Belt North	Potentially non-compliant (no regrowth involved)	Compliant (Cat X < 20 ha Reg Veg)
936	Pasture	77.4	Less than 20ha Reg Veg	49.3817	2014/2015	Yes	Yes		28.0183							0	77.4	77.4	100	2005/109096																											Brigalow Belt North	Potentially non-compliant (remove regrowth from total)	Compliant (Cat X < 20 ha Reg Veg)
937	Pasture	21.42	20.082	19.1544	2014/2015	Yes	Yes		2.26561							20.082	1.33805	21.42	100	2009/000327																											Brigalow Belt North	Compliant - exempt (less than 20 ha of habitat after subtracting regrowth)	Potentially non-compliant (minus Cat X)
938	Pasture	29.07	29.0584	No regrowth	2014/2015	Yes	Yes									29.0584	0.0115663	29.07	100	2009/000327																											Brigalow Belt North	Potentially non-compliant (no regrowth involved)	Potentially non-compliant (minus Cat X)
939	Pasture	22.95	Less than 20ha Reg Veg	No regrowth	2014/2015	Yes	Yes									0	22.95	22.95	100	2009/009442																											Brigalow Belt North	Potentially non-compliant (no regrowth involved)	Compliant (Cat X < 20 ha Reg Veg)
940	Pasture	34.38	Less than 20ha Reg Veg	32.199	2014/2015	Yes	Yes		2.18099							0	34.38	34.38	100	2007/004855									Yes	1905120215	2/CP908463	2015	Thinning														Brigalow Belt North	Potentially non-compliant (remove regrowth from total)	Compliant (Cat X < 20 ha Reg Veg + AMP/SAC notification)
941	Pasture	23.31	23.31	No regrowth	2014/2015	Yes	Yes									23.31		23.31	100										Yes	1905120215	2/CP908463	2015	Thinning														Brigalow Belt North	Potentially non-compliant (no regrowth involved)	Compliant (AMP/SAC notification)
943	Pasture	60.48	51.6482	No regrowth	2014/2015	Yes	Yes									51.6482	8.83178	60.48	100	2007/004855																											Brigalow Belt North	Potentially non-compliant (no regrowth involved)	Potentially non-compliant (minus Cat X)
947	Pasture	153.72	Less than 20ha Reg Veg	153.233	2014/2015	Yes	Yes		0.48693							11.318	142.402	153.72	100	2008/000132																											Brigalow Belt North	Potentially non-compliant (remove regrowth from total)	Compliant (Cat X < 20 ha Reg Veg)
949	Pasture	25.83	Less than 20ha Reg Veg	3.50456	2014/2015	Yes	Yes		22.3254							0	25.83	25.83	100																												Brigalow Belt North	Compliant - exempt (less than 20 ha of habitat after subtracting regrowth)	Compliant (Cat X < 20 ha Reg Veg)
951	Pasture	58.5	Less than 20ha Reg Veg	58.3921	2014/2015	Yes	Yes		0.10794	Yes	6377	2012	Controlled Action	Mining	100	0	58.5	58.5	100	2009/009442																							Yes - EPBC mining referral	Yes - EA			Brigalow Belt North	Compliant - assessment	Compliant (Cat X < 20 ha Reg Veg + EPA exempt)
952	Pasture	53.64	27.396	No regrowth	2014/2015	Yes	Yes									27.396	26.244	53.64	100	2007/004855																											Brigalow Belt North	Potentially non-compliant (no regrowth involved)	Potentially non-compliant (minus Cat X)
953	Pasture	20.97	Less than 20ha Reg Veg	No regrowth	2014/2015	Yes	Yes									0	20.97	20.97	100	2008/002734																											Desert Uplands	Potentially non-compliant (no regrowth involved)	Compliant (Cat X < 20 ha Reg Veg)
956	Thinning	95.67	95.67	95.3076	2014/2015	Yes	Yes		0.362367							95.67		95.67	100						Yes	Desert Channels Qld - Thinning & Encroachment	2015-05-19	101/RY137																			Mitchell Grass Downs	Potentially non-compliant (remove regrowth from total)	Compliant (AMP/SAC notification)
958	Pasture	1172.7	1171.88	1165.05	2014/2015	Yes	Yes		7.64853	Yes	4737	2009	Controlled Action	Mining	100	1171.88	0.823473	1172.7	100	2009/002717									Yes	1764010215	7/BF7	2015	Thinning										Yes - EPBC mining referral	Yes - EA			Desert Uplands	Compliant - assessment	Compliant (EPA exempt + SAC notification)
960	Pasture	113.31	Less than 20ha Reg Veg	No regrowth	2014/2015	Yes	Yes									1.13296	112.177	113.31	100	2009/002717																											Desert Uplands	Potentially non-compliant (no regrowth involved)	Compliant (Cat X < 20 ha Reg Veg)
961	Pasture	35.37	Less than 20ha Reg Veg	No regrowth	2014/2015	Yes	Yes									0.226072	35.1439	35.37	100	2005/100598																						35.37					Brigalow Belt North	Potentially non-compliant (no regrowth involved)	Compliant (Cat X < 20 ha Reg Veg)
962	Pasture	54.27	Less than 20ha Reg Veg	No regrowth	2014/2015	Yes	Yes									0.307436	53.9626	54.27	100	2005/100598																											Brigalow Belt North	Potentially non-compliant (no regrowth involved)	Compliant (Cat X < 20 ha Reg Veg)
967	Pasture	332.37	332.26	329.312	2014/2015	Yes	Yes		3.05824	Yes	4737	2009	Controlled Action	Mining	80.4653	332.26	0.110212	332.37	100	2009/002717									Yes	1764010215	7/BF7	2015	Thinning										Yes - EPBC mining referral	Yes - EA			Desert Uplands	Compliant - assessment	Compliant (EPA exempt + SAC notification)
970	Pasture	24.66	Less than 20ha Reg Veg	19.0038	2014/2015	Yes	Yes		5.65615							0.00283916	24.6572	24.66	100	2009/002717																											Desert Uplands	Compliant - exempt (less than 20 ha of habitat after subtracting regrowth)	Compliant (Cat X < 20 ha Reg Veg)
972	Pasture	28.17	20.3032	No regrowth	2014/2015	Yes	Yes									20.3032	7.86678	28.17	100	2014/008039																											Brigalow Belt South	Potentially non-compliant (no regrowth involved)	Potentially non-compliant (minus Cat X)
973	Pasture	20.61	20.61	20.4401	2014/2015	Yes	Yes		0.169888							20.61		20.61	100																												Mitchell Grass Downs	Potentially non-compliant (remove regrowth from total)	Potentially non-compliant (minus Cat X)
977	Thinning	40.86	40.86	No regrowth	2014/2015	Yes	Yes									40.86		40.86	100						Yes	Desert Channels Qld - Thinning & Encroachment	2015-05-19	115/RY103																			Mitchell Grass Downs	Potentially non-compliant (no regrowth involved)	Compliant (AMP/SAC notification)
978	Pasture	21.6	20.5677	No regrowth	2014/2015	Yes	Yes									20.5677	1.03232	21.6	100	2009/003292																											Brigalow Belt North	Potentially non-compliant (no regrowth involved)	Potentially non-compliant (minus Cat X)
979	Pasture	48.24	Less than 20ha Reg Veg	48.2127	2014/2015	Yes	Yes		0.0272635							14.8317	33.4083	48.24	100	2014/008039																											Brigalow Belt South	Potentially non-compliant (remove regrowth from total)	Compliant (Cat X < 20 ha Reg Veg)
980	Pasture	24.93	Less than 20ha Reg Veg	24.4234	2014/2015	Yes	Yes		0.50662							5.43111	19.4989	24.93	100	2006/005564																											Brigalow Belt North	Potentially non-compliant (remove regrowth from total)	Compliant (Cat X < 20 ha Reg Veg)
981	Pasture	232.65	29.449	232.542	2014/2015	Yes	Yes		0.108352							29.449	203.201	232.65	100	2007/006575																											Desert Uplands	Potentially non-compliant (remove regrowth from total)	Potentially non-compliant (minus Cat X)
987	Pasture	39.78	26.0342	No regrowth	2014/2015	Yes	Yes									26.0342	13.7458	39.78	100	2014/008039																											Brigalow Belt South	Potentially non-compliant (no regrowth involved)	Potentially non-compliant (minus Cat X)
989	Pasture	25.56	Less than 20ha Reg Veg	21.5753	2014/2015	Yes	Yes		3.98475							0.0295396	25.5305	25.56	100	2006/000449																											Desert Uplands	Potentially non-compliant (remove regrowth from total)	Compliant (Cat X < 20 ha Reg Veg)
990	Pasture	27.54	Less than 20ha Reg Veg	No regrowth	2014/2015	Yes	Yes									0	27.54	27.54	100	2008/008521																											Brigalow Belt North	Potentially non-compliant (no regrowth involved)	Compliant (Cat X < 20 ha Reg Veg)
991	Pasture	28.98	Less than 20ha Reg Veg	9.43137	2014/2015	Yes	Yes		19.5486							0	28.98	28.98	100																												Brigalow Belt South	Compliant - exempt (less than 20 ha of habitat after subtracting regrowth)	Compliant (Cat X < 20 ha Reg Veg)
994	Pasture	35.1	Less than 20ha Reg Veg	No regrowth	2014/2015	Yes	Yes									6.72667	28.3733	35.1	100	2007/000803																											Desert Uplands	Potentially non-compliant (no regrowth involved)	Compliant (Cat X < 20 ha Reg Veg)
995	Pasture	89.1	80.1293	88.6866	2014/2015	Yes	Yes		0.413383							80.1293	8.97065	89.1	100	2014/008039																											Brigalow Belt South	Potentially non-compliant (remove regrowth from total)	Potentially non-compliant (minus Cat X)
998	Thinning	85.77	85.77	85.3448	2014/2015	Yes	Yes		0.42516							85.77		85.77	100						Yes	Desert Channels Qld - Thinning & Encroachment	2015-05-19	101/RY137																			Mitchell Grass Downs	Potentially non-compliant (remove regrowth from total)	Compliant (AMP/SAC notification)
999	Pasture	23.22	Less than 20ha Reg Veg	No regrowth	2014/2015	Yes	Yes									0	23.22	23.22	100	2008/008521																											Brigalow Belt North	Potentially non-compliant (no regrowth involved)	Compliant (Cat X < 20 ha Reg Veg)
1001	Pasture	44.37	44.3473	44.0348	2014/2015	Yes	Yes		0.335193							44.3473	0.022671	44.37	100						Yes	Desert Channels Qld - Thinning & Encroachment	2014-01-31	27/C22862																			Mitchell Grass Downs	Potentially non-compliant (remove regrowth from total)	Compliant (AMP/SAC notification)
1005	Pasture	86.49	86.49	No regrowth	2014/2015	Yes	Yes									86.49		86.49	100						Yes	Desert Channels Qld - Thinning & Encroachment	2014-01-31	27/C22862																			Mitchell Grass Downs	Potentially non-compliant (no regrowth involved)	Compliant (AMP/SAC notification)
1007	Pasture	21.42	Less than 20ha Reg Veg	No regrowth	2014/2015	Yes	Yes									0	21.42	21.42	100	2014/008039																											Brigalow Belt South	Potentially non-compliant (no regrowth involved)	Compliant (Cat X < 20 ha Reg Veg)
1010	Pasture	139.5	139.166	138.014	2014/2015	Yes	Yes		1.48552							139.166	0.33379	139.5	100	2010/008284					Yes	Desert Channels Qld - Thinning & Encroachment	2014-08-11	2/RY93	Yes	2480170715	2/RY93	2015	Weeds; Category C														Mitchell Grass Downs	Potentially non-compliant (remove regrowth from total)	Compliant (AMP/SAC notification)
1013	Pasture	30.24	Less than 20ha Reg Veg	21.1563	2014/2015	Yes	Yes		9.08373							0	30.24	30.24	100	2009/002717																											Desert Uplands	Potentially non-compliant (remove regrowth from total)	Compliant (Cat X < 20 ha Reg Veg)
1015	Pasture	21.42	21.1443	21.0624	2014/2015	Yes	Yes		0.357586							21.1443	0.275735	21.42	100						Yes	Desert Channels Qld - Thinning & Encroachment	2014-01-31	27/C22862																			Mitchell Grass Downs	Potentially non-compliant (remove regrowth from total)	Compliant (AMP/SAC notification)
1019	Missed clearing in previous era	23.67	Less than 20ha Reg Veg	No regrowth	2014/2015	Yes	Yes									0	23.67	23.67	100	2005/109096																											Brigalow Belt South	Potentially non-compliant (no regrowth involved)	Compliant (Cat X < 20 ha Reg Veg)
1021	Pasture	22.32	Less than 20ha Reg Veg	No regrowth	2014/2015	Yes	Yes									0	22.32	22.32	100																												Desert Uplands	Potentially non-compliant (no regrowth involved)	Compliant (Cat X < 20 ha Reg Veg)
1023	Pasture	48.24	Less than 20ha Reg Veg	No regrowth	2014/2015	Yes	Yes									1.37239	46.8676	48.24	100	2009/002618																						46.7332					Brigalow Belt South	Potentially non-compliant (no regrowth involved)	Compliant (Cat X < 20 ha Reg Veg)
1027	Pasture	34.65	Less than 20ha Reg Veg	No regrowth	2014/2015	Yes	Yes									5.93282	28.7172	34.65	100																												Desert Uplands	Potentially non-compliant (no regrowth involved)	Compliant (Cat X < 20 ha Reg Veg)
1029	Pasture	23.4	Less than 20ha Reg Veg	No regrowth	2014/2015	Yes	Yes									0	23.4	23.4	100																												Desert Uplands	Potentially non-compliant (no regrowth involved)	Compliant (Cat X < 20 ha Reg Veg)
1030	Pasture	25.2	Less than 20ha Reg Veg	No regrowth	2014/2015	Yes	Yes			Yes	4737	2009	Controlled Action	Mining	99.807	0	25.2	25.2	100																								Yes - EPBC mining referral	Yes - EA			Desert Uplands	Compliant - assessment	Compliant (Cat X < 20 ha Reg Veg + EPA exempt)
1032	Pasture	73.44	Less than 20ha Reg Veg	No regrowth	2014/2015	Yes	Yes									0.104328	73.3357	73.44	100																												Desert Uplands	Potentially non-compliant (no regrowth involved)	Compliant (Cat X < 20 ha Reg Veg)
1033	Pasture	55.98	Less than 20ha Reg Veg	No regrowth	2014/2015	Yes	Yes			Yes	5496	2010	Controlled Action	Mining	100	0	55.98	55.98	100																								Yes - EPBC mining referral	Yes - EA			Desert Uplands	Compliant - assessment	Compliant (Cat X < 20 ha Reg Veg + EPA exempt)
1035	Pasture	23.85	Less than 20ha Reg Veg	No regrowth	2014/2015	Yes	Yes									0	23.85	23.85	100	2011/002708																											Brigalow Belt North	Potentially non-compliant (no regrowth involved)	Compliant (Cat X < 20 ha Reg Veg)
1036	Pasture	37.08	Less than 20ha Reg Veg	4.04515	2014/2015	Yes	Yes		33.0349							0	37.08	37.08	100	2012/001279																											Desert Uplands	Compliant - exempt (less than 20 ha of habitat after subtracting regrowth)	Compliant (Cat X < 20 ha Reg Veg)
1038	Missed clearing in previous era	27.45	Less than 20ha Reg Veg	No regrowth	2014/2015	Yes	Yes									0	27.45	27.45	100	2005/109096																											Brigalow Belt North	Potentially non-compliant (no regrowth involved)	Compliant (Cat X < 20 ha Reg Veg)
1039	Pasture	21.24	Less than 20ha Reg Veg	1.98642	2014/2015	Yes	Yes		19.2536							0	21.24	21.24	100	2012/001279																											Desert Uplands	Compliant - exempt (less than 20 ha of habitat after subtracting regrowth)	Compliant (Cat X < 20 ha Reg Veg)
1040	Pasture	41.58	Less than 20ha Reg Veg	No regrowth	2014/2015	Yes	Yes									0	41.58	41.58	100	2007/000524																											Brigalow Belt North	Potentially non-compliant (no regrowth involved)	Compliant (Cat X < 20 ha Reg Veg)
1041	Pasture	22.05	Less than 20ha Reg Veg	No regrowth	2014/2015	Yes	Yes									0.517886	21.5321	22.05	100																												Desert Uplands	Potentially non-compliant (no regrowth involved)	Compliant (Cat X < 20 ha Reg Veg)
1042	Pasture	64.53	Less than 20ha Reg Veg	No regrowth	2014/2015	Yes	Yes									0.244731	64.2853	64.53	100	2009/003158																											Desert Uplands	Potentially non-compliant (no regrowth involved)	Compliant (Cat X < 20 ha Reg Veg)
1044	Pasture	21.24	Less than 20ha Reg Veg	No regrowth	2014/2015	Yes	Yes									3.07103	18.169	21.24	100	2008/008831																						15.5202					Brigalow Belt South	Potentially non-compliant (no regrowth involved)	Compliant (Cat X < 20 ha Reg Veg)
1045	Pasture	27.72	Less than 20ha Reg Veg	No regrowth	2014/2015	Yes	Yes									3.72942	23.9906	27.72	100	2009/002618																						27.72					Brigalow Belt South	Potentially non-compliant (no regrowth involved)	Compliant (Cat X < 20 ha Reg Veg)
1047	Pasture	23.67	Less than 20ha Reg Veg	No regrowth	2014/2015	Yes	Yes			Yes	4737	2009	Controlled Action	Mining	99.8133	0	23.67	23.67	100	2009/002618																						23.67	Yes - EPBC mining referral	Yes - EA			Desert Uplands	Compliant - assessment	Compliant (Cat X < 20 ha Reg Veg + EPA exempt)
1049	Missed clearing in previous era	22.95	Less than 20ha Reg Veg	No regrowth	2014/2015	Yes	Yes									0	22.95	22.95	100	2005/109096																											Brigalow Belt North	Potentially non-compliant (no regrowth involved)	Compliant (Cat X < 20 ha Reg Veg)
1050	Missed clearing in previous era	40.23	Less than 20ha Reg Veg	No regrowth	2014/2015	Yes	Yes									0	40.23	40.23	100	2009/011309																											Brigalow Belt North	Potentially non-compliant (no regrowth involved)	Compliant (Cat X < 20 ha Reg Veg)
1051	Pasture	59.04	Less than 20ha Reg Veg	58.1514	2014/2015	Yes	Yes		0.888582							0	59.04	59.04	100	2009/003559																											Desert Uplands	Potentially non-compliant (remove regrowth from total)	Compliant (Cat X < 20 ha Reg Veg)
1052	Pasture	24.93	Less than 20ha Reg Veg	No regrowth	2014/2015	Yes	Yes									0	24.93	24.93	100	2005/100598																											Brigalow Belt South	Potentially non-compliant (no regrowth involved)	Compliant (Cat X < 20 ha Reg Veg)
1053	Pasture	26.91	Less than 20ha Reg Veg	4.89424	2014/2015	Yes	Yes		22.0158							0.408938	26.5011	26.91	100	2012/001279																											Desert Uplands	Compliant - exempt (less than 20 ha of habitat after subtracting regrowth)	Compliant (Cat X < 20 ha Reg Veg)
1056	Missed clearing in previous era	89.55	Less than 20ha Reg Veg	No regrowth	2014/2015	Yes	Yes									0	89.55	89.55	100	2005/109096																											Brigalow Belt North	Potentially non-compliant (no regrowth involved)	Compliant (Cat X < 20 ha Reg Veg)
1057	Pasture	95.04	Less than 20ha Reg Veg	No regrowth	2014/2015	Yes	Yes									0	95.04	95.04	100	2005/100598																											Brigalow Belt South	Potentially non-compliant (no regrowth involved)	Compliant (Cat X < 20 ha Reg Veg)
1058	Pasture	46.71	Less than 20ha Reg Veg	No regrowth	2014/2015	Yes	Yes									0	46.71	46.71	100	2005/109096																											Brigalow Belt North	Potentially non-compliant (no regrowth involved)	Compliant (Cat X < 20 ha Reg Veg)
1060	Pasture	21.33	Less than 20ha Reg Veg	4.96818	2014/2015	Yes	Yes		16.3618							1.55349	19.7765	21.33	100	2012/001279																											Desert Uplands	Compliant - exempt (less than 20 ha of habitat after subtracting regrowth)	Compliant (Cat X < 20 ha Reg Veg)
1061	Pasture	21.06	Less than 20ha Reg Veg	2.53081	2014/2015	Yes	Yes		18.5292							0.0137264	21.0463	21.06	100	2012/001279																											Desert Uplands	Compliant - exempt (less than 20 ha of habitat after subtracting regrowth)	Compliant (Cat X < 20 ha Reg Veg)
1066	Pasture	123.03	Less than 20ha Reg Veg	No regrowth	2014/2015	Yes	Yes									1.81888	121.211	123.03	100	2009/002717																											Desert Uplands	Potentially non-compliant (no regrowth involved)	Compliant (Cat X < 20 ha Reg Veg)
1067	Pasture	1115.19	177.459	1113.25	2014/2015	Yes	Yes		1.94214							177.459	937.731	1115.19	100	2009/003578									Yes	1764010215	7/BF7	2015	Thinning														Desert Uplands	Potentially non-compliant (remove regrowth from total)	Compliant (AMP/SAC notification)
1069	Pasture	30.15	Less than 20ha Reg Veg	4.3916	2014/2015	Yes	Yes		25.7584							0.0693471	30.0807	30.15	100	2008/008831																											Brigalow Belt South	Compliant - exempt (less than 20 ha of habitat after subtracting regrowth)	Compliant (Cat X < 20 ha Reg Veg)
1070	Pasture	73.89	Less than 20ha Reg Veg	No regrowth	2014/2015	Yes	Yes									1.29924	72.5908	73.89	100	2005/100598																											Brigalow Belt South	Potentially non-compliant (no regrowth involved)	Compliant (Cat X < 20 ha Reg Veg)
1071	Pasture	49.23	Less than 20ha Reg Veg	No regrowth	2014/2015	Yes	Yes									0.258214	48.9718	49.23	100	2005/100598																											Brigalow Belt South	Potentially non-compliant (no regrowth involved)	Compliant (Cat X < 20 ha Reg Veg)
1072	Missed clearing in previous era	47.88	Less than 20ha Reg Veg	No regrowth	2014/2015	Yes	Yes									0	47.88	47.88	100	2009/011309																											Brigalow Belt North	Potentially non-compliant (no regrowth involved)	Compliant (Cat X < 20 ha Reg Veg)
1074	Pasture	23.31	Less than 20ha Reg Veg	2.78825	2014/2015	Yes	Yes		20.5217							0.407397	22.9026	23.31	100	2012/001279																											Desert Uplands	Compliant - exempt (less than 20 ha of habitat after subtracting regrowth)	Compliant (Cat X < 20 ha Reg Veg)
1076	Pasture	23.94	Less than 20ha Reg Veg	3.02898	2014/2015	Yes	Yes		20.911							0.00143036	23.9386	23.94	100	2012/001279																											Desert Uplands	Compliant - exempt (less than 20 ha of habitat after subtracting regrowth)	Compliant (Cat X < 20 ha Reg Veg)
1078	Pasture	196.2	Less than 20ha Reg Veg	94.7199	2014/2015	Yes	Yes		101.48							0.781246	195.419	196.2	100	2007/006575									Yes	2075160315	23/MX3	2015	Thinning														Desert Uplands	Potentially non-compliant (remove regrowth from total)	Compliant (Cat X < 20 ha Reg Veg + AMP/SAC notification)
1083	Pasture	195.39	Less than 20ha Reg Veg	193.649	2014/2015	Yes	Yes		1.74137							17.4289	177.961	195.39	100																												Brigalow Belt North	Potentially non-compliant (remove regrowth from total)	Compliant (Cat X < 20 ha Reg Veg)
1087	Pasture	35.55	35.55	No regrowth	2014/2015	Yes	Yes									35.55		35.55	100																												Mitchell Grass Downs	Potentially non-compliant (no regrowth involved)	Potentially non-compliant (minus Cat X)
1089	Pasture	39.06	37.0883	No regrowth	2014/2015	No	No									37.0883	1.97167	39.06	100	2008/010077																											Desert Uplands	Legislation not relevant (no MNES)	Potentially non-compliant (minus Cat X)
1090	Pasture	52.92	52.92	No regrowth	2014/2015	Yes	Yes									52.92		52.92	100																												Mitchell Grass Downs	Potentially non-compliant (no regrowth involved)	Potentially non-compliant (minus Cat X)
1092	Pasture	30.51	Less than 20ha Reg Veg	30.4325	2014/2015	Yes	Yes		0.0774561							1.87737	28.6326	30.51	100	2011/001809																											Desert Uplands	Potentially non-compliant (remove regrowth from total)	Compliant (Cat X < 20 ha Reg Veg)
1093	Pasture	49.23	Less than 20ha Reg Veg	48.3006	2014/2015	Yes	Yes		0.929381							0.279041	48.951	49.23	100	2011/001809																											Desert Uplands	Potentially non-compliant (remove regrowth from total)	Compliant (Cat X < 20 ha Reg Veg)
1097	Pasture	39.33	39.33	No regrowth	2014/2015	Yes	Yes									39.33		39.33	100																												Mitchell Grass Downs	Potentially non-compliant (no regrowth involved)	Potentially non-compliant (minus Cat X)
1100	Pasture	22.05	Less than 20ha Reg Veg	No regrowth	2014/2015	Yes	Yes									0	22.05	22.05	100	2006/005143																											Brigalow Belt North	Potentially non-compliant (no regrowth involved)	Compliant (Cat X < 20 ha Reg Veg)
1103	Pasture	96.03	Less than 20ha Reg Veg	92.0285	2014/2015	Yes	Yes		4.00153							0	96.03	96.03	100																												Desert Uplands	Potentially non-compliant (remove regrowth from total)	Compliant (Cat X < 20 ha Reg Veg)
1104	Pasture	95.4	94.6949	No regrowth	2014/2015	Yes	Yes									94.6949	0.705083	95.4	100																												Mitchell Grass Downs	Potentially non-compliant (no regrowth involved)	Potentially non-compliant (minus Cat X)
1105	Pasture	45.63	Less than 20ha Reg Veg	5.2504	2014/2015	Yes	Yes		40.3796							0.32454	45.3055	45.63	100																												Desert Uplands	Compliant - exempt (less than 20 ha of habitat after subtracting regrowth)	Compliant (Cat X < 20 ha Reg Veg)
1106	Pasture	25.38	Less than 20ha Reg Veg	16.1895	2014/2015	Yes	Yes		9.19049							0	25.38	25.38	100																												Desert Uplands	Compliant - exempt (less than 20 ha of habitat after subtracting regrowth)	Compliant (Cat X < 20 ha Reg Veg)
1108	Pasture	39.96	39.96	No regrowth	2014/2015	Yes	Yes									39.96		39.96	100																												Mitchell Grass Downs	Potentially non-compliant (no regrowth involved)	Potentially non-compliant (minus Cat X)
1110	Pasture	26.01	Less than 20ha Reg Veg	3.81432	2014/2015	Yes	Yes		22.1957							0.650254	25.3597	26.01	100	2012/001279																											Desert Uplands	Compliant - exempt (less than 20 ha of habitat after subtracting regrowth)	Compliant (Cat X < 20 ha Reg Veg)
1111	Pasture	25.56	Less than 20ha Reg Veg	No regrowth	2014/2015	Yes	Yes			Yes	5496	2010	Controlled Action	Mining	100	0	25.56	25.56	100																								Yes - EPBC mining referral	Yes - EA			Desert Uplands	Compliant - assessment	Compliant (Cat X < 20 ha Reg Veg + EPA exempt)
1113	Pasture	60.66	Less than 20ha Reg Veg	No regrowth	2014/2015	Yes	Yes									1.31713	59.3429	60.66	100																												Desert Uplands	Potentially non-compliant (no regrowth involved)	Compliant (Cat X < 20 ha Reg Veg)
1114	Pasture	41.76	Less than 20ha Reg Veg	No regrowth	2014/2015	Yes	Yes			Yes	5496	2010	Controlled Action	Mining	100	0	41.76	41.76	100																								Yes - EPBC mining referral	Yes - EA			Desert Uplands	Compliant - assessment	Compliant (Cat X < 20 ha Reg Veg + EPA exempt)
1115	Pasture	25.74	Less than 20ha Reg Veg	23.3967	2014/2015	Yes	Yes		2.34333							0	25.74	25.74	100	2012/001279																											Desert Uplands	Potentially non-compliant (remove regrowth from total)	Compliant (Cat X < 20 ha Reg Veg)
1117	Pasture	35.37	Less than 20ha Reg Veg	No regrowth	2014/2015	Yes	Yes									1.34281	34.0272	35.37	100	2005/109096																											Brigalow Belt South	Potentially non-compliant (no regrowth involved)	Compliant (Cat X < 20 ha Reg Veg)
1119	Pasture	20.16	Less than 20ha Reg Veg	No regrowth	2014/2015	Yes	Yes									0.213695	19.9463	20.16	100																												Desert Uplands	Potentially non-compliant (no regrowth involved)	Compliant (Cat X < 20 ha Reg Veg)
1122	Pasture	128.97	Less than 20ha Reg Veg	85.7856	2014/2015	Yes	Yes		43.1844							0	128.97	128.97	100																												Brigalow Belt South	Potentially non-compliant (remove regrowth from total)	Compliant (Cat X < 20 ha Reg Veg)
1124	Pasture	22.5	Less than 20ha Reg Veg	No regrowth	2014/2015	Yes	Yes									0	22.5	22.5	100	2009/003158																											Desert Uplands	Potentially non-compliant (no regrowth involved)	Compliant (Cat X < 20 ha Reg Veg)
1126	Pasture	45.99	Less than 20ha Reg Veg	No regrowth	2014/2015	Yes	Yes									1.96761	44.0224	45.99	100																												Desert Uplands	Potentially non-compliant (no regrowth involved)	Compliant (Cat X < 20 ha Reg Veg)
1132	Pasture	21.87	21.87	No regrowth	2014/2015	Yes	Yes									21.87		21.87	100																												Mitchell Grass Downs	Potentially non-compliant (no regrowth involved)	Potentially non-compliant (minus Cat X)
1134	Pasture	41.04	Less than 20ha Reg Veg	No regrowth	2014/2015	Yes	Yes									0.0979527	40.942	41.04	100	2007/008318																											Brigalow Belt North	Potentially non-compliant (no regrowth involved)	Compliant (Cat X < 20 ha Reg Veg)
1135	Pasture	46.44	Less than 20ha Reg Veg	No regrowth	2014/2015	Yes	Yes									14.0129	32.4271	46.44	100																												Desert Uplands	Potentially non-compliant (no regrowth involved)	Compliant (Cat X < 20 ha Reg Veg)
1137	Pasture	30.51	Less than 20ha Reg Veg	No regrowth	2014/2015	Yes	Yes									0.330484	30.1795	30.51	100	2007/008318																											Brigalow Belt North	Potentially non-compliant (no regrowth involved)	Compliant (Cat X < 20 ha Reg Veg)
1140	Pasture	77.49	Less than 20ha Reg Veg	44.4393	2014/2015	Yes	Yes		33.0507							0.0532813	77.4367	77.49	100																												Brigalow Belt South	Potentially non-compliant (remove regrowth from total)	Compliant (Cat X < 20 ha Reg Veg)
1141	Pasture	20.16	20.16	No regrowth	2014/2015	Yes	Yes									20.16		20.16	100																												Mitchell Grass Downs	Potentially non-compliant (no regrowth involved)	Potentially non-compliant (minus Cat X)
1143	Missed clearing in previous era	26.28	Less than 20ha Reg Veg	No regrowth	2014/2015	Yes	Yes									0.663398	25.6166	26.28	100																												Brigalow Belt South	Potentially non-compliant (no regrowth involved)	Compliant (Cat X < 20 ha Reg Veg)
1144	Pasture	29.52	Less than 20ha Reg Veg	No regrowth	2014/2015	Yes	Yes			Yes	5496	2010	Controlled Action	Mining	100	0	29.52	29.52	100																								Yes - EPBC mining referral	Yes - EA			Desert Uplands	Compliant - assessment	Compliant (Cat X < 20 ha Reg Veg + EPA exempt)
1149	Pasture	96.12	Less than 20ha Reg Veg	No regrowth	2014/2015	Yes	Yes									0	96.12	96.12	100	2007/008792																											Brigalow Belt South	Potentially non-compliant (no regrowth involved)	Compliant (Cat X < 20 ha Reg Veg)
1152	Pasture	37.8	Less than 20ha Reg Veg	No regrowth	2014/2015	Yes	Yes									0	37.8	37.8	100	2008/002734																											Desert Uplands	Potentially non-compliant (no regrowth involved)	Compliant (Cat X < 20 ha Reg Veg)
1154	Pasture	256.68	Less than 20ha Reg Veg	191.808	2014/2015	Yes	Yes		64.8718							3.44602	253.234	256.68	100																												Desert Uplands	Potentially non-compliant (remove regrowth from total)	Compliant (Cat X < 20 ha Reg Veg)
1156	Pasture	22.77	Less than 20ha Reg Veg	No regrowth	2014/2015	Yes	Yes									1.32315	21.4468	22.77	100																												Brigalow Belt South	Potentially non-compliant (no regrowth involved)	Compliant (Cat X < 20 ha Reg Veg)
1159	Pasture	25.65	Less than 20ha Reg Veg	No regrowth	2014/2015	Yes	Yes									0	25.65	25.65	100	2007/012327																											Brigalow Belt South	Potentially non-compliant (no regrowth involved)	Compliant (Cat X < 20 ha Reg Veg)
1163	Pasture	24.39	Less than 20ha Reg Veg	3.49827	2014/2015	Yes	Yes		20.8917							1.42632	22.9637	24.39	100																												Desert Uplands	Compliant - exempt (less than 20 ha of habitat after subtracting regrowth)	Compliant (Cat X < 20 ha Reg Veg)
1164	Pasture	22.23	Less than 20ha Reg Veg	No regrowth	2014/2015	Yes	Yes									0	22.23	22.23	100																												Brigalow Belt South	Potentially non-compliant (no regrowth involved)	Compliant (Cat X < 20 ha Reg Veg)
1165	Pasture	255.42	30.43	245.967	2014/2015	Yes	Yes		9.4526							30.43	224.99	255.42	100	2007/008792																											Brigalow Belt South	Potentially non-compliant (remove regrowth from total)	Potentially non-compliant (minus Cat X)
1167	Pasture	39.15	Less than 20ha Reg Veg	37.8997	2014/2015	Yes	Yes		1.25031							1.75563	37.3944	39.15	100	2010/005303																											Brigalow Belt North	Potentially non-compliant (remove regrowth from total)	Compliant (Cat X < 20 ha Reg Veg)
1169	Pasture	44.91	Less than 20ha Reg Veg	No regrowth	2014/2015	Yes	Yes									0.0457354	44.8643	44.91	100	2007/012327																											Brigalow Belt South	Potentially non-compliant (no regrowth involved)	Compliant (Cat X < 20 ha Reg Veg)
1171	Pasture	28.71	Less than 20ha Reg Veg	No regrowth	2014/2015	Yes	Yes									0	28.71	28.71	100																												Desert Uplands	Potentially non-compliant (no regrowth involved)	Compliant (Cat X < 20 ha Reg Veg)
1173	Pasture	24.84	Less than 20ha Reg Veg	No regrowth	2014/2015	Yes	Yes	Weeping Myall Woodlands								2.50381	22.3362	24.84	100	2005/109909																											Brigalow Belt North	Potentially non-compliant (no regrowth involved)	Compliant (Cat X < 20 ha Reg Veg)
1175	Pasture	43.74	Less than 20ha Reg Veg	No regrowth	2014/2015	Yes	Yes									0.0764685	43.6635	43.74	100	2010/005303																											Brigalow Belt South	Potentially non-compliant (no regrowth involved)	Compliant (Cat X < 20 ha Reg Veg)
1177	Pasture	21.06	Less than 20ha Reg Veg	No regrowth	2014/2015	Yes	Yes									0.653986	20.406	21.06	100																												Brigalow Belt North	Potentially non-compliant (no regrowth involved)	Compliant (Cat X < 20 ha Reg Veg)
1181	Pasture	27.81	Less than 20ha Reg Veg	27.7484	2014/2015	Yes	Yes		0.0615533							0	27.81	27.81	100																												Desert Uplands	Potentially non-compliant (remove regrowth from total)	Compliant (Cat X < 20 ha Reg Veg)
1184	Pasture	28.98	Less than 20ha Reg Veg	15.8266	2014/2015	Yes	Yes		13.1534							0	28.98	28.98	100	2007/008792																											Brigalow Belt North	Compliant - exempt (less than 20 ha of habitat after subtracting regrowth)	Compliant (Cat X < 20 ha Reg Veg)
1187	Pasture	89.55	Less than 20ha Reg Veg	No regrowth	2014/2015	No	No									0	89.55	89.55	100	2007/008792																											Brigalow Belt North	Legislation not relevant (no MNES)	Compliant (Cat X < 20 ha Reg Veg)
1189	Pasture	146.43	Less than 20ha Reg Veg	14.4494	2014/2015	Yes	Yes		131.981							0	146.43	146.43	100	2009/007581																											Desert Uplands	Compliant - exempt (less than 20 ha of habitat after subtracting regrowth)	Compliant (Cat X < 20 ha Reg Veg)
1190	Pasture	61.02	Less than 20ha Reg Veg	No regrowth	2014/2015	Yes	Yes	Weeping Myall Woodlands								12.7476	48.2724	61.02	100	2005/109914																											Brigalow Belt North	Potentially non-compliant (no regrowth involved)	Compliant (Cat X < 20 ha Reg Veg)
1192	Pasture	48.96	Less than 20ha Reg Veg	No regrowth	2014/2015	Yes	Yes									8.99093	39.9691	48.96	100																												Brigalow Belt North	Potentially non-compliant (no regrowth involved)	Compliant (Cat X < 20 ha Reg Veg)
1194	Pasture	41.76	Less than 20ha Reg Veg	No regrowth	2014/2015	Yes	Yes									0.943002	40.817	41.76	100	2009/003478																											Brigalow Belt South	Potentially non-compliant (no regrowth involved)	Compliant (Cat X < 20 ha Reg Veg)
1195	Pasture	140.13	Less than 20ha Reg Veg	No regrowth	2014/2015	Yes	Yes									6.22411	133.906	140.13	100	2005/109928																											Brigalow Belt North	Potentially non-compliant (no regrowth involved)	Compliant (Cat X < 20 ha Reg Veg)
1196	Pasture	27.9	22.2067	27.2055	2014/2015	Yes	Yes		0.694462							22.2067	5.69327	27.9	100																												Brigalow Belt North	Potentially non-compliant (remove regrowth from total)	Potentially non-compliant (minus Cat X)
1197	Pasture	50.04	Less than 20ha Reg Veg	No regrowth	2014/2015	Yes	Yes									0.659676	49.3803	50.04	100																												Desert Uplands	Potentially non-compliant (no regrowth involved)	Compliant (Cat X < 20 ha Reg Veg)
1199	Pasture	37.44	Less than 20ha Reg Veg	32.5987	2014/2015	Yes	Yes		4.8413							4.05422	33.3858	37.44	100																												Desert Uplands	Potentially non-compliant (remove regrowth from total)	Compliant (Cat X < 20 ha Reg Veg)
1202	Pasture	41.94	Less than 20ha Reg Veg	No regrowth	2014/2015	Yes	Yes									0	41.94	41.94	100																												Desert Uplands	Potentially non-compliant (no regrowth involved)	Compliant (Cat X < 20 ha Reg Veg)
1203	Pasture	116.28	Less than 20ha Reg Veg	35.1111	2014/2015	Yes	Yes		81.1689							10.5091	105.771	116.28	100	2009/009387																											Brigalow Belt North	Potentially non-compliant (remove regrowth from total)	Compliant (Cat X < 20 ha Reg Veg)
1204	Pasture	38.7	Less than 20ha Reg Veg	No regrowth	2014/2015	Yes	Yes	Brigalow (Acacia harpophylla dominant and co-dominant)								0	38.7	38.7	100	2009/003309																											Brigalow Belt North	Potentially non-compliant (no regrowth involved)	Compliant (Cat X < 20 ha Reg Veg)
1205	Pasture	21.6	Less than 20ha Reg Veg	15.0598	2014/2015	Yes	Yes		6.54022							0	21.6	21.6	100																												Desert Uplands	Compliant - exempt (less than 20 ha of habitat after subtracting regrowth)	Compliant (Cat X < 20 ha Reg Veg)
1207	Pasture	57.24	Less than 20ha Reg Veg	57.204	2014/2015	Yes	Yes		0.0360165							0	57.24	57.24	100																												Desert Uplands	Potentially non-compliant (remove regrowth from total)	Compliant (Cat X < 20 ha Reg Veg)
1208	Pasture	60.39	Less than 20ha Reg Veg	No regrowth	2014/2015	Yes	Yes									3.0526	57.3374	60.39	100	2009/002593																											Desert Uplands	Potentially non-compliant (no regrowth involved)	Compliant (Cat X < 20 ha Reg Veg)
1211	Pasture	36.9	36.9	No regrowth	2014/2015	Yes	Yes									36.9		36.9	100																												Desert Uplands	Potentially non-compliant (no regrowth involved)	Potentially non-compliant (minus Cat X)
1218	Pasture	21.51	Less than 20ha Reg Veg	6.4754	2014/2015	Yes	Yes		15.0346							2.50172	19.0083	21.51	100																												Desert Uplands	Compliant - exempt (less than 20 ha of habitat after subtracting regrowth)	Compliant (Cat X < 20 ha Reg Veg)
1219	Pasture	34.29	31.7529	No regrowth	2014/2015	Yes	Yes									31.7529	2.53706	34.29	100	2007/008792																											Brigalow Belt North	Potentially non-compliant (no regrowth involved)	Potentially non-compliant (minus Cat X)
1224	Pasture	26.37	Less than 20ha Reg Veg	No regrowth	2014/2015	Yes	Yes									0.327165	26.0428	26.37	100																												Desert Uplands	Potentially non-compliant (no regrowth involved)	Compliant (Cat X < 20 ha Reg Veg)
1225	Pasture	29.79	Less than 20ha Reg Veg	No regrowth	2014/2015	Yes	Yes									0	29.79	29.79	100																												Brigalow Belt North	Potentially non-compliant (no regrowth involved)	Compliant (Cat X < 20 ha Reg Veg)
1229	Pasture	20.52	Less than 20ha Reg Veg	No regrowth	2014/2015	Yes	Yes									0	20.52	20.52	100	2008/000048																						12.794					Brigalow Belt South	Potentially non-compliant (no regrowth involved)	Compliant (Cat X < 20 ha Reg Veg)
1231	Pasture	192.15	192.15	No regrowth	2014/2015	Yes	Yes									192.15		192.15	100																												Mitchell Grass Downs	Potentially non-compliant (no regrowth involved)	Potentially non-compliant (minus Cat X)
1232	Pasture	45.27	45.27	No regrowth	2014/2015	Yes	Yes									45.27		45.27	100																												Mitchell Grass Downs	Potentially non-compliant (no regrowth involved)	Potentially non-compliant (minus Cat X)
1234	Pasture	20.52	Less than 20ha Reg Veg	No regrowth	2014/2015	Yes	Yes									0	20.52	20.52	100	2008/000048																						17.3038					Brigalow Belt South	Potentially non-compliant (no regrowth involved)	Compliant (Cat X < 20 ha Reg Veg)
1235	Pasture	55.89	Less than 20ha Reg Veg	5.56704	2014/2015	Yes	Yes		50.323							0.0962173	55.7938	55.89	100	2009/004172																											Brigalow Belt South	Compliant - exempt (less than 20 ha of habitat after subtracting regrowth)	Compliant (Cat X < 20 ha Reg Veg)
1237	Pasture	26.19	25.526	No regrowth	2014/2015	Yes	Yes									25.526	0.664012	26.19	100																							23.6647					Brigalow Belt South	Potentially non-compliant (no regrowth involved)	Potentially non-compliant (minus Cat X)
1239	Pasture	43.83	41.5939	No regrowth	2014/2015	Yes	Yes									41.5939	2.23608	43.83	100										Yes	1341221014	39/RN197	2014	Weeds; Thinning; Infrastructure														Brigalow Belt South	Potentially non-compliant (no regrowth involved)	Compliant (AMP/SAC notification)
1241	Pasture	46.26	Less than 20ha Reg Veg	No regrowth	2014/2015	Yes	Yes									0.00150944	46.2585	46.26	100																												Brigalow Belt North	Potentially non-compliant (no regrowth involved)	Compliant (Cat X < 20 ha Reg Veg)
1245	Pasture	44.28	Less than 20ha Reg Veg	No regrowth	2014/2015	Yes	Yes									0	44.28	44.28	100																												Brigalow Belt South	Potentially non-compliant (no regrowth involved)	Compliant (Cat X < 20 ha Reg Veg)
1246	Pasture	146.97	55.925	No regrowth	2014/2015	Yes	Yes									55.925	91.045	146.97	100	2009/001013																											Mitchell Grass Downs	Potentially non-compliant (no regrowth involved)	Potentially non-compliant (minus Cat X)
1248	Pasture	27.63	Less than 20ha Reg Veg	26.7415	2014/2015	Yes	Yes		0.888503							5.38757	22.2424	27.63	100	2009/004211																						20.5851					Brigalow Belt North	Potentially non-compliant (remove regrowth from total)	Compliant (Cat X < 20 ha Reg Veg)
1249	Pasture	22.23	Less than 20ha Reg Veg	17.0855	2014/2015	Yes	Yes		5.14449							0	22.23	22.23	100	2008/001225																											Brigalow Belt North	Compliant - exempt (less than 20 ha of habitat after subtracting regrowth)	Compliant (Cat X < 20 ha Reg Veg)
1253	Mine	34.56	34.4274	33.2194	2014/2015	Yes	Yes	Semi-evergreen vine thickets of the Brigalow Belt (North and South) and Nandewar Bioregions	1.3406							34.4274	0.132584	34.56	100																								Yes - SLATS mine description	Yes - EA			Brigalow Belt South	Potentially non-compliant (remove regrowth from total)	Compliant (EPA exempt)
1254	Pasture	20.79	Less than 20ha Reg Veg	No regrowth	2014/2015	Yes	Yes									17.4653	3.32469	20.79	100																												Brigalow Belt South	Potentially non-compliant (no regrowth involved)	Compliant (Cat X < 20 ha Reg Veg)
1257	Pasture	28.53	24.7133	No regrowth	2014/2015	Yes	Yes									24.7133	3.81674	28.53	100																												Brigalow Belt North	Potentially non-compliant (no regrowth involved)	Potentially non-compliant (minus Cat X)
1260	Pasture	25.11	24.6208	25.0373	2014/2015	Yes	Yes		0.0726965							24.6208	0.48923	25.11	100																												Brigalow Belt South	Potentially non-compliant (remove regrowth from total)	Potentially non-compliant (minus Cat X)
1261	Pasture	21.87	Less than 20ha Reg Veg	21.4688	2014/2015	Yes	Yes		0.401158							0	21.87	21.87	100																												Brigalow Belt South	Potentially non-compliant (remove regrowth from total)	Compliant (Cat X < 20 ha Reg Veg)
1262	Pasture	38.34	Less than 20ha Reg Veg	27.0992	2014/2015	Yes	Yes		11.2408							0	38.34	38.34	100																												Brigalow Belt South	Potentially non-compliant (remove regrowth from total)	Compliant (Cat X < 20 ha Reg Veg)
1263	Pasture	210.42	28.7978	209.954	2014/2015	Yes	Yes		0.466267							28.7978	181.622	210.42	100	2005/105286																											Desert Uplands	Potentially non-compliant (remove regrowth from total)	Potentially non-compliant (minus Cat X)
1264	Pasture	30.15	Less than 20ha Reg Veg	No regrowth	2014/2015	Yes	Yes									7.89091	22.2591	30.15	100	2005/105286																											Desert Uplands	Potentially non-compliant (no regrowth involved)	Compliant (Cat X < 20 ha Reg Veg)
1268	Pasture	20.7	Less than 20ha Reg Veg	15.5788	2014/2015	Yes	Yes		5.1212							0	20.7	20.7	100	2008/001225																											Brigalow Belt North	Compliant - exempt (less than 20 ha of habitat after subtracting regrowth)	Compliant (Cat X < 20 ha Reg Veg)
1269	Pasture	30.96	30.96	No regrowth	2014/2015	Yes	Yes									30.96		30.96	100																												Mitchell Grass Downs	Potentially non-compliant (no regrowth involved)	Potentially non-compliant (minus Cat X)
1270	Pasture	30.24	Less than 20ha Reg Veg	No regrowth	2014/2015	Yes	Yes									0.867836	29.3722	30.24	100																												Brigalow Belt North	Potentially non-compliant (no regrowth involved)	Compliant (Cat X < 20 ha Reg Veg)
1271	Pasture	30.33	Less than 20ha Reg Veg	22.8908	2014/2015	Yes	Yes		7.43921							0.0369241	30.2931	30.33	100																												Desert Uplands	Potentially non-compliant (remove regrowth from total)	Compliant (Cat X < 20 ha Reg Veg)
1275	Pasture	244.62	244.62	244.272	2014/2015	No	No		0.347534							244.62		244.62	100																												Mitchell Grass Downs	Legislation not relevant (no MNES)	Potentially non-compliant (minus Cat X)
1278	Pasture	53.1	Less than 20ha Reg Veg	40.3929	2014/2015	Yes	Yes		12.7071							5.0001	48.0999	53.1	100																												Desert Uplands	Potentially non-compliant (remove regrowth from total)	Compliant (Cat X < 20 ha Reg Veg)
1280	Pasture	50.13	Less than 20ha Reg Veg	No regrowth	2014/2015	Yes	Yes									0	50.13	50.13	100																												Desert Uplands	Potentially non-compliant (no regrowth involved)	Compliant (Cat X < 20 ha Reg Veg)
1283	Pasture	123.39	Less than 20ha Reg Veg	No regrowth	2014/2015	Yes	Yes									17.45	105.94	123.39	100	2012/007253																											Desert Uplands	Potentially non-compliant (no regrowth involved)	Compliant (Cat X < 20 ha Reg Veg)
1290	Pasture	22.41	Less than 20ha Reg Veg	22.362	2014/2015	Yes	Yes		0.0479618							0	22.41	22.41	100	2008/001225																											Brigalow Belt North	Potentially non-compliant (remove regrowth from total)	Compliant (Cat X < 20 ha Reg Veg)
1293	Pasture	34.38	Less than 20ha Reg Veg	No regrowth	2014/2015	Yes	Yes									0	34.38	34.38	100	2009/006572																											Brigalow Belt South	Potentially non-compliant (no regrowth involved)	Compliant (Cat X < 20 ha Reg Veg)
1294	Pasture	38.43	22.9153	36.1344	2014/2015	Yes	Yes		2.29564							22.9153	15.5147	38.43	100																												Brigalow Belt South	Potentially non-compliant (remove regrowth from total)	Potentially non-compliant (minus Cat X)
1295	Pasture	20.25	Less than 20ha Reg Veg	20.1885	2014/2015	Yes	Yes		0.0615229							0	20.25	20.25	100																												Brigalow Belt South	Potentially non-compliant (remove regrowth from total)	Compliant (Cat X < 20 ha Reg Veg)
1297	Crop	51.03	Less than 20ha Reg Veg	No regrowth	2014/2015	Yes	Yes									0.549321	50.4807	51.03	100	2005/109725																											Brigalow Belt North	Potentially non-compliant (no regrowth involved)	Compliant (Cat X < 20 ha Reg Veg)
1298	Pasture	50.04	Less than 20ha Reg Veg	49.9887	2014/2015	Yes	Yes		0.0513152							0.0227975	50.0172	50.04	100	2007/008856																											Brigalow Belt South	Potentially non-compliant (remove regrowth from total)	Compliant (Cat X < 20 ha Reg Veg)
1299	Pasture	88.02	Less than 20ha Reg Veg	No regrowth	2014/2015	Yes	Yes									0.287682	87.7323	88.02	100	2009/002701									Yes	1873090215	7/DM40	2015	Thinning														Brigalow Belt South	Potentially non-compliant (no regrowth involved)	Compliant (Cat X < 20 ha Reg Veg + AMP/SAC notification)
1302	Pasture	147.51	113.185	No regrowth	2014/2015	Yes	Yes									113.185	34.3252	147.51	100	2009/001013																											Mitchell Grass Downs	Potentially non-compliant (no regrowth involved)	Potentially non-compliant (minus Cat X)
1305	Pasture	93.96	Less than 20ha Reg Veg	No regrowth	2014/2015	Yes	Yes									0	93.96	93.96	100	2009/001013																											Mitchell Grass Downs	Potentially non-compliant (no regrowth involved)	Compliant (Cat X < 20 ha Reg Veg)
1306	Pasture	37.71	Less than 20ha Reg Veg	No regrowth	2014/2015	Yes	Yes									5.89886	31.8111	37.71	100	2010/000898																											Brigalow Belt South	Potentially non-compliant (no regrowth involved)	Compliant (Cat X < 20 ha Reg Veg)
1311	Pasture	50.13	Less than 20ha Reg Veg	No regrowth	2014/2015	Yes	Yes									0.494132	49.6359	50.13	100	2005/102089																											Brigalow Belt South	Potentially non-compliant (no regrowth involved)	Compliant (Cat X < 20 ha Reg Veg)
1317	Pasture	28.62	Less than 20ha Reg Veg	No regrowth	2014/2015	Yes	Yes									0.490616	28.1294	28.62	100	2009/002701									Yes	1873090215	7/DM40	2015	Thinning														Brigalow Belt South	Potentially non-compliant (no regrowth involved)	Compliant (Cat X < 20 ha Reg Veg + AMP/SAC notification)
1318	Pasture	119.88	Less than 20ha Reg Veg	115.911	2014/2015	Yes	Yes	Brigalow (Acacia harpophylla dominant and co-dominant)	3.9688							11.4927	108.387	119.88	100	2008/003389																											Brigalow Belt North	Potentially non-compliant (remove regrowth from total)	Compliant (Cat X < 20 ha Reg Veg)
1322	Pasture	40.23	28.9501	No regrowth	2014/2015	Yes	Yes									28.9501	11.2799	40.23	100	2009/001013																											Mitchell Grass Downs	Potentially non-compliant (no regrowth involved)	Potentially non-compliant (minus Cat X)
1323	Pasture	27.36	Less than 20ha Reg Veg	No regrowth	2014/2015	Yes	Yes									3.61403	23.746	27.36	100	2008/003230																											Brigalow Belt South	Potentially non-compliant (no regrowth involved)	Compliant (Cat X < 20 ha Reg Veg)
1324	Pasture	27.63	20.4123	No regrowth	2014/2015	Yes	Yes									20.4123	7.21772	27.63	100	2009/001013																											Mitchell Grass Downs	Potentially non-compliant (no regrowth involved)	Potentially non-compliant (minus Cat X)
1325	Pasture	47.52	Less than 20ha Reg Veg	No regrowth	2014/2015	Yes	Yes									1.29707	46.2229	47.52	100	2015/001031																											Brigalow Belt South	Potentially non-compliant (no regrowth involved)	Compliant (Cat X < 20 ha Reg Veg)
1327	Pasture	55.53	Less than 20ha Reg Veg	No regrowth	2014/2015	Yes	Yes									7.65203	47.878	55.53	100	2009/001013																											Mitchell Grass Downs	Potentially non-compliant (no regrowth involved)	Compliant (Cat X < 20 ha Reg Veg)
1329	Pasture	29.07	Less than 20ha Reg Veg	No regrowth	2014/2015	Yes	Yes									0	29.07	29.07	100	2006/009132																											Brigalow Belt South	Potentially non-compliant (no regrowth involved)	Compliant (Cat X < 20 ha Reg Veg)
1330	Pasture	240.84	49.757	No regrowth	2014/2015	Yes	Yes									49.757	191.083	240.84	100	2009/001013																											Mitchell Grass Downs	Potentially non-compliant (no regrowth involved)	Potentially non-compliant (minus Cat X)
1331	Pasture	117.63	41.2713	No regrowth	2014/2015	Yes	Yes									41.2713	76.3587	117.63	100	2009/001013																											Mitchell Grass Downs	Potentially non-compliant (no regrowth involved)	Potentially non-compliant (minus Cat X)
1332	Pasture	37.08	Less than 20ha Reg Veg	3.82723	2014/2015	Yes	Yes		33.2528							0.779405	36.3006	37.08	100	2009/004172																											Brigalow Belt South	Compliant - exempt (less than 20 ha of habitat after subtracting regrowth)	Compliant (Cat X < 20 ha Reg Veg)
1333	Pasture	46.35	Less than 20ha Reg Veg	No regrowth	2014/2015	Yes	Yes									0	46.35	46.35	100	2010/000898																											Brigalow Belt South	Potentially non-compliant (no regrowth involved)	Compliant (Cat X < 20 ha Reg Veg)
1336	Pasture	23.22	Less than 20ha Reg Veg	No regrowth	2014/2015	Yes	Yes									0	23.22	23.22	100																												Brigalow Belt South	Potentially non-compliant (no regrowth involved)	Compliant (Cat X < 20 ha Reg Veg)
1340	Pasture	27.9	Less than 20ha Reg Veg	1.58932	2014/2015	Yes	Yes		26.3107							0.233994	27.666	27.9	100	2009/004172																											Brigalow Belt South	Compliant - exempt (less than 20 ha of habitat after subtracting regrowth)	Compliant (Cat X < 20 ha Reg Veg)
1341	Pasture	52.65	Less than 20ha Reg Veg	52.4352	2014/2015	No	No		0.214777							0	52.65	52.65	100	2010/000898																											Brigalow Belt South	Legislation not relevant (no MNES)	Compliant (Cat X < 20 ha Reg Veg)
1343	Pasture	22.86	Less than 20ha Reg Veg	22.6947	2014/2015	Yes	Yes		0.165274							0.518958	22.341	22.86	100	2009/001013																											Mitchell Grass Downs	Potentially non-compliant (remove regrowth from total)	Compliant (Cat X < 20 ha Reg Veg)
1344	Pasture	20.79	Less than 20ha Reg Veg	20.5174	2014/2015	Yes	Yes		0.272642							0.290099	20.4999	20.79	100	2009/002701									Yes	1873090215	7/DM40	2015	Thinning														Brigalow Belt South	Potentially non-compliant (remove regrowth from total)	Compliant (Cat X < 20 ha Reg Veg + AMP/SAC notification)
1345	Pasture	63.36	63.36	No regrowth	2014/2015	Yes	Yes									63.36		63.36	100																												Mitchell Grass Downs	Potentially non-compliant (no regrowth involved)	Potentially non-compliant (minus Cat X)
1346	Pasture	156.51	Less than 20ha Reg Veg	No regrowth	2014/2015	Yes	Yes									18.6023	137.908	156.51	100	2009/001013																											Mitchell Grass Downs	Potentially non-compliant (no regrowth involved)	Compliant (Cat X < 20 ha Reg Veg)
1348	Pasture	26.1	Less than 20ha Reg Veg	14.7027	2014/2015	Yes	Yes		11.3973							0	26.1	26.1	100	2010/000898																											Brigalow Belt South	Compliant - exempt (less than 20 ha of habitat after subtracting regrowth)	Compliant (Cat X < 20 ha Reg Veg)
1349	Pasture	247.5	Less than 20ha Reg Veg	247.415	2014/2015	Yes	Yes		0.0847733							5.79937	241.701	247.5	100	2006/009132																											Brigalow Belt South	Potentially non-compliant (remove regrowth from total)	Compliant (Cat X < 20 ha Reg Veg)
1350	Pasture	20.79	Less than 20ha Reg Veg	2.59622	2014/2015	Yes	Yes		18.1938							0.158769	20.6312	20.79	100	2009/004172																											Brigalow Belt South	Compliant - exempt (less than 20 ha of habitat after subtracting regrowth)	Compliant (Cat X < 20 ha Reg Veg)
1351	Pasture	32.04	Less than 20ha Reg Veg	No regrowth	2014/2015	Yes	Yes									19.5786	12.4614	32.04	100	2005/102067																											Brigalow Belt South	Potentially non-compliant (no regrowth involved)	Compliant (Cat X < 20 ha Reg Veg)
1352	Pasture	38.88	Less than 20ha Reg Veg	No regrowth	2014/2015	Yes	Yes									1.07271	37.8073	38.88	100	2009/002701									Yes	1873090215	7/DM40	2015	Thinning														Brigalow Belt South	Potentially non-compliant (no regrowth involved)	Compliant (Cat X < 20 ha Reg Veg + AMP/SAC notification)
1353	Pasture	112.05	Less than 20ha Reg Veg	110.307	2014/2015	Yes	Yes		1.74327							4.20028	107.85	112.05	100	2010/000898																											Brigalow Belt South	Potentially non-compliant (remove regrowth from total)	Compliant (Cat X < 20 ha Reg Veg)
1356	Pasture	42.84	Less than 20ha Reg Veg	No regrowth	2014/2015	Yes	Yes									0	42.84	42.84	100	2009/001013																											Mitchell Grass Downs	Potentially non-compliant (no regrowth involved)	Compliant (Cat X < 20 ha Reg Veg)
1360	Pasture	34.38	Less than 20ha Reg Veg	33.6367	2014/2015	No	No		0.743286							15.1421	19.2379	34.38	100	2010/000898																											Brigalow Belt South	Legislation not relevant (no MNES)	Compliant (Cat X < 20 ha Reg Veg)
1362	Pasture	151.56	53.8259	No regrowth	2014/2015	Yes	Yes									53.8259	97.7341	151.56	100	2009/001013																											Mitchell Grass Downs	Potentially non-compliant (no regrowth involved)	Potentially non-compliant (minus Cat X)
1363	Pasture	62.28	Less than 20ha Reg Veg	7.49028	2014/2015	Yes	Yes		54.7897							0.578518	61.7015	62.28	100	2009/004172																											Brigalow Belt South	Compliant - exempt (less than 20 ha of habitat after subtracting regrowth)	Compliant (Cat X < 20 ha Reg Veg)
1365	Pasture	228.96	Less than 20ha Reg Veg	No regrowth	2014/2015	No	No									0	228.96	228.96	100	2010/000898																											Brigalow Belt South	Legislation not relevant (no MNES)	Compliant (Cat X < 20 ha Reg Veg)
1366	Pasture	47.52	Less than 20ha Reg Veg	No regrowth	2014/2015	Yes	Yes									0	47.52	47.52	100	2010/000898																											Brigalow Belt South	Potentially non-compliant (no regrowth involved)	Compliant (Cat X < 20 ha Reg Veg)
1367	Pasture	26.64	Less than 20ha Reg Veg	No regrowth	2014/2015	Yes	Yes									1.2203	25.4197	26.64	100	2006/009132																											Brigalow Belt South	Potentially non-compliant (no regrowth involved)	Compliant (Cat X < 20 ha Reg Veg)
1369	Pasture	294.66	294.66	293.266	2014/2015	Yes	Yes		1.3938							294.66		294.66	100	2009/010146									Yes	1396031114	5/YN70	2014	Category C														Mitchell Grass Downs	Potentially non-compliant (remove regrowth from total)	Compliant (AMP/SAC notification)
1370	Pasture	1058.67	24.3543	1058.48	2014/2015	Yes	Yes		0.187512							24.3543	1034.32	1058.67	100	2009/001013																											Mitchell Grass Downs	Potentially non-compliant (remove regrowth from total)	Potentially non-compliant (minus Cat X)
1371	Pasture	27.72	Less than 20ha Reg Veg	No regrowth	2014/2015	Yes	Yes									0.587774	27.1322	27.72	100	2010/000898																											Brigalow Belt South	Potentially non-compliant (no regrowth involved)	Compliant (Cat X < 20 ha Reg Veg)
1372	Pasture	180.9	Less than 20ha Reg Veg	No regrowth	2014/2015	Yes	Yes									4.19472	176.705	180.9	100	2009/001013																											Mitchell Grass Downs	Potentially non-compliant (no regrowth involved)	Compliant (Cat X < 20 ha Reg Veg)
1375	Pasture	22.5	Less than 20ha Reg Veg	10.6757	2014/2015	Yes	Yes		11.8243							0.180221	22.3198	22.5	100	2010/000898																											Brigalow Belt South	Compliant - exempt (less than 20 ha of habitat after subtracting regrowth)	Compliant (Cat X < 20 ha Reg Veg)
1379	Pasture	26.64	Less than 20ha Reg Veg	No regrowth	2014/2015	Yes	Yes									0.357071	26.2829	26.64	100																												Mitchell Grass Downs	Potentially non-compliant (no regrowth involved)	Compliant (Cat X < 20 ha Reg Veg)
1384	Timber Plantation	102.78	Less than 20ha Reg Veg	71.4092	2014/2015	Yes	Yes		31.3708							0.0137454	102.766	102.78	100																												South Eastern Queensland	Potentially non-compliant (remove regrowth from total)	Compliant (Cat X < 20 ha Reg Veg)
1385	Pasture	76.05	76.05	No regrowth	2014/2015	No	No									76.05		76.05	100																												Channel Country	Legislation not relevant (no MNES)	Potentially non-compliant (minus Cat X)
1386	Mine	28.26	Less than 20ha Reg Veg	26.8974	2014/2015	Yes	Yes		1.36265							15.6524	12.6076	28.26	100																							27.9482	Yes - mapped mining polygon	Yes - EA			Brigalow Belt South	Potentially non-compliant (remove regrowth from total)	Compliant (Cat X < 20 ha Reg Veg + EPA exempt)
1387	Pasture	42.75	Less than 20ha Reg Veg	42.6467	2014/2015	Yes	Yes		0.103319							6.63034	36.1197	42.75	100	2010/007510																											Brigalow Belt South	Potentially non-compliant (remove regrowth from total)	Compliant (Cat X < 20 ha Reg Veg)
1388	Pasture	26.46	Less than 20ha Reg Veg	17.8685	2014/2015	Yes	Yes		8.59153							0.868951	25.591	26.46	100																												Brigalow Belt South	Compliant - exempt (less than 20 ha of habitat after subtracting regrowth)	Compliant (Cat X < 20 ha Reg Veg)
1389	Pasture	29.97	Less than 20ha Reg Veg	No regrowth	2014/2015	Yes	Yes									2.74144	27.2286	29.97	100	2007/008856																											Brigalow Belt South	Potentially non-compliant (no regrowth involved)	Compliant (Cat X < 20 ha Reg Veg)
1391	Pasture	20.43	Less than 20ha Reg Veg	No regrowth	2014/2015	No	No									0	20.43	20.43	100	2006/003801									Yes	1321141014	4/MI5719	2014	Encroachment; Thinning														Mitchell Grass Downs	Legislation not relevant (no MNES)	Compliant (Cat X < 20 ha Reg Veg + AMP/SAC notification)
1392	Pasture	36.9	Less than 20ha Reg Veg	No regrowth	2014/2015	Yes	Yes									0	36.9	36.9	100																												Mitchell Grass Downs	Potentially non-compliant (no regrowth involved)	Compliant (Cat X < 20 ha Reg Veg)
1395	Pasture	23.4	Less than 20ha Reg Veg	No regrowth	2014/2015	Yes	Yes									19.8761	3.52392	23.4	100																												Mitchell Grass Downs	Potentially non-compliant (no regrowth involved)	Compliant (Cat X < 20 ha Reg Veg)
1396	Timber Plantation	90.27	Less than 20ha Reg Veg	26.9706	2014/2015	Yes	Yes		63.2994							0.147615	90.1224	90.27	100	2013/000916																											South Eastern Queensland	Potentially non-compliant (remove regrowth from total)	Compliant (Cat X < 20 ha Reg Veg)
1397	Pasture	21.33	Less than 20ha Reg Veg	No regrowth	2014/2015	Yes	Yes									3.2021	18.1279	21.33	100	2009/009603																											Mitchell Grass Downs	Potentially non-compliant (no regrowth involved)	Compliant (Cat X < 20 ha Reg Veg)
1398	Pasture	122.31	113.771	No regrowth	2014/2015	No	No									113.771	8.53899	122.31	100	2006/003801									Yes	1321141014	4/MI5719	2014	Encroachment; Thinning														Mitchell Grass Downs	Legislation not relevant (no MNES)	Compliant (AMP/SAC notification)
1399	Pasture	26.91	26.4967	No regrowth	2014/2015	Yes	Yes									26.91		26.91	100																												Mitchell Grass Downs	Potentially non-compliant (no regrowth involved)	Potentially non-compliant (minus Cat X)
1400	Pasture	59.49	Less than 20ha Reg Veg	19.0167	2014/2015	No	No		40.4733							3.34467	56.1453	59.49	100	2007/008856																											Brigalow Belt South	Legislation not relevant (no MNES)	Compliant (Cat X < 20 ha Reg Veg)
1403	Timber Plantation	31.86	Less than 20ha Reg Veg	9.54845	2014/2015	Yes	Yes		22.3115							0.742118	31.1179	31.86	100																												South Eastern Queensland	Compliant - exempt (less than 20 ha of habitat after subtracting regrowth)	Compliant (Cat X < 20 ha Reg Veg)
1404	Pasture	20.88	Less than 20ha Reg Veg	18.6648	2014/2015	Yes	Yes		2.21522							0	20.88	20.88	100																												Brigalow Belt South	Compliant - exempt (less than 20 ha of habitat after subtracting regrowth)	Compliant (Cat X < 20 ha Reg Veg)
1406	Pasture	43.2	43.2	No regrowth	2014/2015	Yes	Yes									43.2		43.2	100										Yes	1321141014	4/MI5719	2014	Encroachment; Thinning														Mitchell Grass Downs	Potentially non-compliant (no regrowth involved)	Compliant (AMP/SAC notification)
1409	Pasture	43.65	Less than 20ha Reg Veg	No regrowth	2014/2015	Yes	Yes									0	43.65	43.65	100	2008/002400																											Brigalow Belt South	Potentially non-compliant (no regrowth involved)	Compliant (Cat X < 20 ha Reg Veg)
1410	Pasture	110.7	Less than 20ha Reg Veg	39.7044	2014/2015	Yes	Yes		70.9956							8.68481	102.015	110.7	100																												Brigalow Belt South	Potentially non-compliant (remove regrowth from total)	Compliant (Cat X < 20 ha Reg Veg)
1412	Pasture	30.51	Less than 20ha Reg Veg	No regrowth	2014/2015	Yes	Yes									0	30.51	30.51	100																												Mitchell Grass Downs	Potentially non-compliant (no regrowth involved)	Compliant (Cat X < 20 ha Reg Veg)
1413	Pasture	29.88	Less than 20ha Reg Veg	No regrowth	2014/2015	Yes	Yes									0	29.88	29.88	100																												Mitchell Grass Downs	Potentially non-compliant (no regrowth involved)	Compliant (Cat X < 20 ha Reg Veg)
1414	Pasture	221.76	Less than 20ha Reg Veg	206.141	2014/2015	Yes	Yes		15.6191							0	221.76	221.76	100																												Brigalow Belt North	Potentially non-compliant (remove regrowth from total)	Compliant (Cat X < 20 ha Reg Veg)
1415	Pasture	97.83	36.9481	No regrowth	2014/2015	No	No									36.9481	60.8819	97.83	100	2006/003801									Yes	1321141014	4/MI5719	2014	Encroachment; Thinning														Mitchell Grass Downs	Legislation not relevant (no MNES)	Compliant (AMP/SAC notification)
1416	Timber Plantation	79.11	Less than 20ha Reg Veg	47.8272	2014/2015	Yes	Yes		31.2828							0.0696275	79.0404	79.11	100	2013/000916																											South Eastern Queensland	Potentially non-compliant (remove regrowth from total)	Compliant (Cat X < 20 ha Reg Veg)
1418	Timber Plantation	35.73	Less than 20ha Reg Veg	15.7878	2014/2015	Yes	Yes		19.9422							0.129226	35.6008	35.73	100																												South Eastern Queensland	Compliant - exempt (less than 20 ha of habitat after subtracting regrowth)	Compliant (Cat X < 20 ha Reg Veg)
1419	Pasture	265.14	113.027	264.998	2014/2015	Yes	Yes		0.141878							113.027	152.113	265.14	100	2006/007996																											Brigalow Belt South	Potentially non-compliant (remove regrowth from total)	Potentially non-compliant (minus Cat X)
1421	Pasture	33.57	Less than 20ha Reg Veg	6.23728	2014/2015	No	No		27.3327							2.11611	31.4539	33.57	100	2007/008409																											Brigalow Belt South	Legislation not relevant (no MNES)	Compliant (Cat X < 20 ha Reg Veg)
1422	Pasture	34.74	Less than 20ha Reg Veg	10.0303	2014/2015	No	No		24.7097							1.02409	33.7159	34.74	100	2007/008856																											Brigalow Belt South	Legislation not relevant (no MNES)	Compliant (Cat X < 20 ha Reg Veg)
1423	Pasture	20.43	Less than 20ha Reg Veg	No regrowth	2014/2015	Yes	Yes									0	20.43	20.43	100	2008/002400																											Brigalow Belt South	Potentially non-compliant (no regrowth involved)	Compliant (Cat X < 20 ha Reg Veg)
1424	Pasture	157.32	Less than 20ha Reg Veg	93.936	2014/2015	Yes	Yes		63.384							18.4787	138.841	157.32	100																												Brigalow Belt South	Potentially non-compliant (remove regrowth from total)	Compliant (Cat X < 20 ha Reg Veg)
1425	Pasture	29.16	Less than 20ha Reg Veg	28.5009	2014/2015	Yes	Yes		0.659109							4.85944	24.3006	29.16	100	2010/007510																											Brigalow Belt South	Potentially non-compliant (remove regrowth from total)	Compliant (Cat X < 20 ha Reg Veg)
1427	Pasture	21.87	Less than 20ha Reg Veg	No regrowth	2014/2015	Yes	Yes									12.2083	9.66167	21.87	100																												Mitchell Grass Downs	Potentially non-compliant (no regrowth involved)	Compliant (Cat X < 20 ha Reg Veg)
1432	Pasture	27	Less than 20ha Reg Veg	No regrowth	2014/2015	Yes	Yes									15.2756	11.7244	27	100																												Mitchell Grass Downs	Potentially non-compliant (no regrowth involved)	Compliant (Cat X < 20 ha Reg Veg)
1433	Pasture	20.25	Less than 20ha Reg Veg	No regrowth	2014/2015	Yes	Yes									19.9848	0.265192	20.25	100																												Mitchell Grass Downs	Potentially non-compliant (no regrowth involved)	Compliant (Cat X < 20 ha Reg Veg)
1435	Pasture	20.43	Less than 20ha Reg Veg	No regrowth	2014/2015	Yes	Yes									0	20.43	20.43	100																												Brigalow Belt North	Potentially non-compliant (no regrowth involved)	Compliant (Cat X < 20 ha Reg Veg)
1436	Pasture	30.87	30.87	30.8483	2014/2015	Yes	Yes		0.0216666							30.87		30.87	100										Yes	1321141014	4/MI5719	2014	Encroachment; Thinning														Mitchell Grass Downs	Potentially non-compliant (remove regrowth from total)	Compliant (AMP/SAC notification)
1437	Pasture	68.58	30.6436	No regrowth	2014/2015	Yes	Yes									30.6436	37.9364	68.58	100																												Mitchell Grass Downs	Potentially non-compliant (no regrowth involved)	Potentially non-compliant (minus Cat X)
1439	Pasture	20.61	Less than 20ha Reg Veg	No regrowth	2014/2015	Yes	Yes									18.1063	2.50374	20.61	100																												Mitchell Grass Downs	Potentially non-compliant (no regrowth involved)	Compliant (Cat X < 20 ha Reg Veg)
1440	Pasture	28.17	Less than 20ha Reg Veg	No regrowth	2014/2015	Yes	Yes									0	28.17	28.17	100																												Brigalow Belt North	Potentially non-compliant (no regrowth involved)	Compliant (Cat X < 20 ha Reg Veg)
1442	Pasture	47.61	47.61	47.5466	2014/2015	Yes	Yes		0.0633819							47.61		47.61	100																												Mitchell Grass Downs	Potentially non-compliant (remove regrowth from total)	Potentially non-compliant (minus Cat X)
1443	Pasture	25.47	25.4629	No regrowth	2014/2015	Yes	Yes									25.4629	0.0071289	25.47	100																												Mitchell Grass Downs	Potentially non-compliant (no regrowth involved)	Potentially non-compliant (minus Cat X)
1446	Pasture	90	Less than 20ha Reg Veg	75.8339	2014/2015	Yes	Yes		14.1661							0.0474225	89.9526	90	100	2005/105343																											Brigalow Belt South	Potentially non-compliant (remove regrowth from total)	Compliant (Cat X < 20 ha Reg Veg)
1449	Pasture	121.77	Less than 20ha Reg Veg	16.5299	2014/2015	No	No		105.24							1.76295	120.007	121.77	100	2007/008409																											Brigalow Belt South	Legislation not relevant (no MNES)	Compliant (Cat X < 20 ha Reg Veg)
1450	Pasture	31.95	27.5709	No regrowth	2014/2015	Yes	Yes									27.5709	4.37914	31.95	100																												Mitchell Grass Downs	Potentially non-compliant (no regrowth involved)	Potentially non-compliant (minus Cat X)
1451	Pasture	26.1	Less than 20ha Reg Veg	No regrowth	2014/2015	Yes	Yes									0.0941852	26.0058	26.1	100																												Mitchell Grass Downs	Potentially non-compliant (no regrowth involved)	Compliant (Cat X < 20 ha Reg Veg)
1452	Pasture	42.48	Less than 20ha Reg Veg	No regrowth	2014/2015	Yes	Yes									0	42.48	42.48	100	2006/003393																											Brigalow Belt North	Potentially non-compliant (no regrowth involved)	Compliant (Cat X < 20 ha Reg Veg)
1454	Pasture	53.19	29.2504	53.1099	2014/2015	Yes	Yes		0.0800798							29.2504	23.9396	53.19	100																												Mitchell Grass Downs	Potentially non-compliant (remove regrowth from total)	Potentially non-compliant (minus Cat X)
1456	Pasture	57.15	Less than 20ha Reg Veg	No regrowth	2014/2015	Yes	Yes									0	57.15	57.15	100	2006/003393																											Brigalow Belt North	Potentially non-compliant (no regrowth involved)	Compliant (Cat X < 20 ha Reg Veg)
1457	Pasture	26.28	Less than 20ha Reg Veg	No regrowth	2014/2015	Yes	Yes									0	26.28	26.28	100																												Brigalow Belt North	Potentially non-compliant (no regrowth involved)	Compliant (Cat X < 20 ha Reg Veg)
1458	Pasture	82.35	Less than 20ha Reg Veg	81.3593	2014/2015	Yes	Yes		0.990739							5.20691	77.1431	82.35	100	2012/007452																											Brigalow Belt South	Potentially non-compliant (remove regrowth from total)	Compliant (Cat X < 20 ha Reg Veg)
1460	Pasture	23.76	Less than 20ha Reg Veg	23.5342	2014/2015	Yes	Yes		0.22585							0	23.76	23.76	100	2012/007452																											Brigalow Belt South	Potentially non-compliant (remove regrowth from total)	Compliant (Cat X < 20 ha Reg Veg)
1463	Pasture	27.27	Less than 20ha Reg Veg	No regrowth	2014/2015	No	No									19.5175	7.75249	27.27	100																												Mitchell Grass Downs	Legislation not relevant (no MNES)	Compliant (Cat X < 20 ha Reg Veg)
1465	Pasture	547.92	71.412	529.103	2014/2015	No	No		18.817							71.412	476.508	547.92	100																												Mitchell Grass Downs	Legislation not relevant (no MNES)	Potentially non-compliant (minus Cat X)
1467	Pasture	23.4	Less than 20ha Reg Veg	No regrowth	2014/2015	Yes	Yes									0	23.4	23.4	100																												Brigalow Belt South	Potentially non-compliant (no regrowth involved)	Compliant (Cat X < 20 ha Reg Veg)
1468	Pasture	44.73	44.73	No regrowth	2014/2015	Yes	Yes									44.73		44.73	100																												Mitchell Grass Downs	Potentially non-compliant (no regrowth involved)	Potentially non-compliant (minus Cat X)
1469	Timber Plantation	21.96	Less than 20ha Reg Veg	16.9955	2014/2015	Yes	Yes		4.96451							0	21.96	21.96	100	2013/000916																											South Eastern Queensland	Compliant - exempt (less than 20 ha of habitat after subtracting regrowth)	Compliant (Cat X < 20 ha Reg Veg)
1470	Pasture	28.08	28.08	No regrowth	2014/2015	Yes	Yes									28.08		28.08	100																												Mitchell Grass Downs	Potentially non-compliant (no regrowth involved)	Potentially non-compliant (minus Cat X)
1475	Pasture	23.13	Less than 20ha Reg Veg	13.0652	2014/2015	Yes	Yes		10.0648							4.89284	18.2372	23.13	100																												Mitchell Grass Downs	Compliant - exempt (less than 20 ha of habitat after subtracting regrowth)	Compliant (Cat X < 20 ha Reg Veg)
1479	Pasture	111.87	Less than 20ha Reg Veg	99.6471	2014/2015	Yes	Yes		12.2229							1.40513	110.465	111.87	100																												Brigalow Belt South	Potentially non-compliant (remove regrowth from total)	Compliant (Cat X < 20 ha Reg Veg)
1480	Pasture	34.11	34.11	No regrowth	2014/2015	Yes	Yes									34.11		34.11	100																												Mitchell Grass Downs	Potentially non-compliant (no regrowth involved)	Potentially non-compliant (minus Cat X)
1482	Pasture	39.24	Less than 20ha Reg Veg	10.825	2014/2015	No	No		28.415							4.21645	35.0236	39.24	100																												Mitchell Grass Downs	Legislation not relevant (no MNES)	Compliant (Cat X < 20 ha Reg Veg)
1483	Timber Plantation	142.29	Less than 20ha Reg Veg	141.811	2014/2015	Yes	Yes		0.478787							0.0391439	142.251	142.29	100	2005/101951																											South Eastern Queensland	Potentially non-compliant (remove regrowth from total)	Compliant (Cat X < 20 ha Reg Veg)
1484	Pasture	20.43	Less than 20ha Reg Veg	No regrowth	2014/2015	Yes	Yes									0	20.43	20.43	100																												Brigalow Belt South	Potentially non-compliant (no regrowth involved)	Compliant (Cat X < 20 ha Reg Veg)
1489	Pasture	165.15	165.15	No regrowth	2014/2015	Yes	Yes									165.15		165.15	100																												Mitchell Grass Downs	Potentially non-compliant (no regrowth involved)	Potentially non-compliant (minus Cat X)
1491	Pasture	319.14	319.14	No regrowth	2014/2015	Yes	Yes									319.14		319.14	100																												Mitchell Grass Downs	Potentially non-compliant (no regrowth involved)	Potentially non-compliant (minus Cat X)
1492	Pasture	22.23	Less than 20ha Reg Veg	No regrowth	2014/2015	Yes	Yes									3.28768	18.9423	22.23	100																												Brigalow Belt South	Potentially non-compliant (no regrowth involved)	Compliant (Cat X < 20 ha Reg Veg)
1494	Pasture	22.05	22.05	No regrowth	2014/2015	Yes	Yes									22.05		22.05	100																												Mitchell Grass Downs	Potentially non-compliant (no regrowth involved)	Potentially non-compliant (minus Cat X)
1495	Pasture	71.55	71.55	No regrowth	2014/2015	No	No									71.55		71.55	100																												Mitchell Grass Downs	Legislation not relevant (no MNES)	Potentially non-compliant (minus Cat X)
1496	Pasture	43.83	43.83	No regrowth	2014/2015	Yes	Yes									43.83		43.83	100																												Mitchell Grass Downs	Potentially non-compliant (no regrowth involved)	Potentially non-compliant (minus Cat X)
1497	Pasture	21.69	Less than 20ha Reg Veg	No regrowth	2014/2015	Yes	Yes									0.524275	21.1657	21.69	100																												Brigalow Belt South	Potentially non-compliant (no regrowth involved)	Compliant (Cat X < 20 ha Reg Veg)
1498	Timber Plantation	57.51	Less than 20ha Reg Veg	No regrowth	2014/2015	Yes	Yes									0	57.51	57.51	100	2014/005952																											South Eastern Queensland	Potentially non-compliant (no regrowth involved)	Compliant (Cat X < 20 ha Reg Veg)
1499	Pasture	80.46	80.46	No regrowth	2014/2015	Yes	Yes									80.46		80.46	100																												Mitchell Grass Downs	Potentially non-compliant (no regrowth involved)	Potentially non-compliant (minus Cat X)
1501	Pasture	24.21	Less than 20ha Reg Veg	No regrowth	2014/2015	Yes	Yes									0.222014	23.988	24.21	100																												Brigalow Belt South	Potentially non-compliant (no regrowth involved)	Compliant (Cat X < 20 ha Reg Veg)
1503	Pasture	29.97	Less than 20ha Reg Veg	16.0244	2014/2015	Yes	Yes		13.9456							0	29.97	29.97	100	2008/002400																											Brigalow Belt South	Compliant - exempt (less than 20 ha of habitat after subtracting regrowth)	Compliant (Cat X < 20 ha Reg Veg)
1504	Pasture	32.58	32.58	No regrowth	2014/2015	Yes	Yes									32.58		32.58	100																												Mitchell Grass Downs	Potentially non-compliant (no regrowth involved)	Potentially non-compliant (minus Cat X)
1505	Pasture	60.12	Less than 20ha Reg Veg	No regrowth	2014/2015	Yes	Yes									0.160069	59.9599	60.12	100	2007/004285																											Brigalow Belt South	Potentially non-compliant (no regrowth involved)	Compliant (Cat X < 20 ha Reg Veg)
1506	Pasture	22.68	Less than 20ha Reg Veg	17.8389	2014/2015	Yes	Yes		4.84113							0	22.68	22.68	100																												Brigalow Belt South	Compliant - exempt (less than 20 ha of habitat after subtracting regrowth)	Compliant (Cat X < 20 ha Reg Veg)
1508	Pasture	46.35	46.35	No regrowth	2014/2015	No	No									46.35		46.35	100																												Channel Country	Legislation not relevant (no MNES)	Potentially non-compliant (minus Cat X)
1513	Pasture	26.73	Less than 20ha Reg Veg	4.25527	2014/2015	Yes	Yes		22.4747							0	26.73	26.73	100																												Brigalow Belt South	Compliant - exempt (less than 20 ha of habitat after subtracting regrowth)	Compliant (Cat X < 20 ha Reg Veg)
1514	Pasture	42.93	Less than 20ha Reg Veg	40.5429	2014/2015	Yes	Yes		2.38714							0.614992	42.315	42.93	100																												Brigalow Belt South	Potentially non-compliant (remove regrowth from total)	Compliant (Cat X < 20 ha Reg Veg)
1515	Pasture	28.35	28.35	No regrowth	2014/2015	Yes	Yes									28.35		28.35	100																												Mitchell Grass Downs	Potentially non-compliant (no regrowth involved)	Potentially non-compliant (minus Cat X)
1517	Pasture	48.51	Less than 20ha Reg Veg	5.14177	2014/2015	Yes	Yes		43.3682							0	48.51	48.51	100																												Brigalow Belt South	Compliant - exempt (less than 20 ha of habitat after subtracting regrowth)	Compliant (Cat X < 20 ha Reg Veg)
1518	Pasture	52.11	Less than 20ha Reg Veg	No regrowth	2014/2015	Yes	Yes									4.22294	47.8871	52.11	100																												Brigalow Belt South	Potentially non-compliant (no regrowth involved)	Compliant (Cat X < 20 ha Reg Veg)
1520	Pasture	30.51	30.51	No regrowth	2014/2015	Yes	Yes									30.51		30.51	100																												Mitchell Grass Downs	Potentially non-compliant (no regrowth involved)	Potentially non-compliant (minus Cat X)
1522	Pasture	28.53	28.53	No regrowth	2014/2015	Yes	Yes									28.53		28.53	100																												Mitchell Grass Downs	Potentially non-compliant (no regrowth involved)	Potentially non-compliant (minus Cat X)
1523	Pasture	30.69	Less than 20ha Reg Veg	No regrowth	2014/2015	Yes	Yes									9.72838	20.9616	30.69	100																												Brigalow Belt South	Potentially non-compliant (no regrowth involved)	Compliant (Cat X < 20 ha Reg Veg)
1525	Pasture	39.42	38.8811	No regrowth	2014/2015	No	No									38.8811	0.538885	39.42	100																												Mitchell Grass Downs	Legislation not relevant (no MNES)	Potentially non-compliant (minus Cat X)
1526	Pasture	46.71	46.71	No regrowth	2014/2015	Yes	Yes									46.71		46.71	100																												Mitchell Grass Downs	Potentially non-compliant (no regrowth involved)	Potentially non-compliant (minus Cat X)
1527	Pasture	64.08	64.08	No regrowth	2014/2015	Yes	Yes									64.08		64.08	100																												Mitchell Grass Downs	Potentially non-compliant (no regrowth involved)	Potentially non-compliant (minus Cat X)
1530	Pasture	23.04	23.04	No regrowth	2014/2015	Yes	Yes									23.04		23.04	100																												Mitchell Grass Downs	Potentially non-compliant (no regrowth involved)	Potentially non-compliant (minus Cat X)
1531	Pasture	74.43	74.43	74.1463	2014/2015	No	No		0.283669							74.43		74.43	100																												Mitchell Grass Downs	Legislation not relevant (no MNES)	Potentially non-compliant (minus Cat X)
1532	Pasture	239.58	239.58	No regrowth	2014/2015	No	No									239.58		239.58	100																												Channel Country	Legislation not relevant (no MNES)	Potentially non-compliant (minus Cat X)
1534	Pasture	41.76	41.76	No regrowth	2014/2015	Yes	Yes									41.76		41.76	100																												Mitchell Grass Downs	Potentially non-compliant (no regrowth involved)	Potentially non-compliant (minus Cat X)
1537	Pasture	156.78	Less than 20ha Reg Veg	97.6837	2014/2015	Yes	Yes		59.0963							5.97853	150.801	156.78	100																												Brigalow Belt South	Potentially non-compliant (remove regrowth from total)	Compliant (Cat X < 20 ha Reg Veg)
1539	Pasture	60.39	60.39	No regrowth	2014/2015	No	No									60.39		60.39	100																												Mitchell Grass Downs	Legislation not relevant (no MNES)	Potentially non-compliant (minus Cat X)
1542	Pasture	107.19	107.19	No regrowth	2014/2015	Yes	Yes									107.19		107.19	100																												Mitchell Grass Downs	Potentially non-compliant (no regrowth involved)	Potentially non-compliant (minus Cat X)
1544	Pasture	24.57	Less than 20ha Reg Veg	No regrowth	2014/2015	Yes	Yes									0	24.57	24.57	100	2008/002400																											Brigalow Belt South	Potentially non-compliant (no regrowth involved)	Compliant (Cat X < 20 ha Reg Veg)
1548	Pasture	104.58	104.58	No regrowth	2014/2015	No	No									104.58		104.58	100																												Channel Country	Legislation not relevant (no MNES)	Potentially non-compliant (minus Cat X)
1550	Pasture	220.5	199.405	220.323	2014/2015	Yes	Yes		0.177307							199.405	21.0946	220.5	100	2006/003801									Yes	1321141014	4/MI5719	2014	Encroachment; Thinning														Mitchell Grass Downs	Potentially non-compliant (remove regrowth from total)	Compliant (AMP/SAC notification)
1551	Pasture	24.39	Less than 20ha Reg Veg	No regrowth	2014/2015	Yes	Yes									7.25633	17.1337	24.39	100																												Brigalow Belt South	Potentially non-compliant (no regrowth involved)	Compliant (Cat X < 20 ha Reg Veg)
1552	Pasture	127.35	52.1038	No regrowth	2014/2015	Yes	Yes									52.1038	75.2462	127.35	100																												Mitchell Grass Downs	Potentially non-compliant (no regrowth involved)	Potentially non-compliant (minus Cat X)
1553	Pasture	370.44	370.44	No regrowth	2014/2015	No	No									370.44		370.44	100																												Channel Country	Legislation not relevant (no MNES)	Potentially non-compliant (minus Cat X)
1554	Pasture	91.17	91.17	No regrowth	2014/2015	Yes	Yes									91.17		91.17	100																												Mitchell Grass Downs	Potentially non-compliant (no regrowth involved)	Potentially non-compliant (minus Cat X)
1555	Pasture	23.13	23.13	No regrowth	2014/2015	No	No									23.13		23.13	100																												Channel Country	Legislation not relevant (no MNES)	Potentially non-compliant (minus Cat X)
1556	Pasture	34.2	Less than 20ha Reg Veg	26.1774	2014/2015	Yes	Yes		8.02261							0.0197904	34.1802	34.2	100																												Brigalow Belt South	Potentially non-compliant (remove regrowth from total)	Compliant (Cat X < 20 ha Reg Veg)
1557	Pasture	583.65	75.6083	No regrowth	2014/2015	Yes	Yes									75.6083	508.042	583.65	100																												Brigalow Belt South	Potentially non-compliant (no regrowth involved)	Potentially non-compliant (minus Cat X)
1558	Pasture	203.58	203.58	No regrowth	2014/2015	No	No									203.58		203.58	100																												Channel Country	Legislation not relevant (no MNES)	Potentially non-compliant (minus Cat X)
1559	Pasture	28.17	28.17	No regrowth	2014/2015	No	No									28.17		28.17	100																												Channel Country	Legislation not relevant (no MNES)	Potentially non-compliant (minus Cat X)
1560	Pasture	94.68	Less than 20ha Reg Veg	No regrowth	2014/2015	No	No									12.0517	82.6283	94.68	100	2007/005004																											Mitchell Grass Downs	Legislation not relevant (no MNES)	Compliant (Cat X < 20 ha Reg Veg)
1562	Pasture	1548.36	1530.92	1530.75	2014/2015	Yes	Yes		17.6086							1530.92	17.441	1548.36	100	2007/008272									Yes	1554030115	1/WYR19	2014	Thinning														Brigalow Belt South	Potentially non-compliant (remove regrowth from total)	Compliant (AMP/SAC notification)
1564	Pasture	23.76	Less than 20ha Reg Veg	No regrowth	2014/2015	Yes	Yes									0	23.76	23.76	100	2009/008473																											Brigalow Belt South	Potentially non-compliant (no regrowth involved)	Compliant (Cat X < 20 ha Reg Veg)
1566	Pasture	1452.51	1451.69	1449.92	2014/2015	Yes	Yes		2.59117							1451.69	0.824084	1452.51	100										Yes	1351221014	2/CP908460	2014	Thinning														Brigalow Belt South	Potentially non-compliant (remove regrowth from total)	Compliant (AMP/SAC notification)
1567	Pasture	91.98	Less than 20ha Reg Veg	91.3322	2014/2015	Yes	Yes		0.647783							0	91.98	91.98	100	2011/003401																											Brigalow Belt South	Potentially non-compliant (remove regrowth from total)	Compliant (Cat X < 20 ha Reg Veg)
1568	Pasture	58.05	56.8056	56.1798	2014/2015	Yes	Yes		1.87021							56.8056	1.24439	58.05	100										Yes	1554030115	1/WYR19	2015	Thinning														Brigalow Belt South	Potentially non-compliant (remove regrowth from total)	Compliant (AMP/SAC notification)
1569	Thinning	31.5	30.7043	No regrowth	2014/2015	Yes	Yes									30.7043	0.795681	31.5	100										Yes	1554030115	1/WYR19	2015	Thinning														Brigalow Belt South	Potentially non-compliant (no regrowth involved)	Compliant (AMP/SAC notification)
1571	Pasture	50.13	49.7477	50.0684	2014/2015	Yes	Yes		0.061553							49.7477	0.382314	50.13	100																												Mitchell Grass Downs	Potentially non-compliant (remove regrowth from total)	Potentially non-compliant (minus Cat X)
1572	Pasture	36.81	36.81	No regrowth	2014/2015	Yes	Yes									36.81		36.81	100										Yes	1479301114	2/MTL53	2014	Encroachment; Thinning														Mitchell Grass Downs	Potentially non-compliant (no regrowth involved)	Compliant (AMP/SAC notification)
1575	Pasture	46.17	46.17	No regrowth	2014/2015	Yes	Yes									46.17		46.17	100										Yes	1479301114	2/MTL53	2014	Encroachment; Thinning														Mitchell Grass Downs	Potentially non-compliant (no regrowth involved)	Compliant (AMP/SAC notification)
1579	Pasture	480.6	479.692	No regrowth	2014/2015	Yes	Yes									479.692	0.907519	480.6	100																												Mitchell Grass Downs	Potentially non-compliant (no regrowth involved)	Potentially non-compliant (minus Cat X)
1580	Pasture	125.19	42.175	No regrowth	2014/2015	Yes	Yes									42.175	83.015	125.19	100	2008/010070																											Mitchell Grass Downs	Potentially non-compliant (no regrowth involved)	Potentially non-compliant (minus Cat X)
1582	Pasture	71.55	71.55	No regrowth	2014/2015	Yes	Yes									71.55		71.55	100																												Mitchell Grass Downs	Potentially non-compliant (no regrowth involved)	Potentially non-compliant (minus Cat X)
1583	Pasture	22.05	Less than 20ha Reg Veg	No regrowth	2014/2015	Yes	Yes									0.338089	21.7119	22.05	100	2012/007424																											Brigalow Belt South	Potentially non-compliant (no regrowth involved)	Compliant (Cat X < 20 ha Reg Veg)
1584	Pasture	56.43	Less than 20ha Reg Veg	56.0152	2014/2015	Yes	Yes		0.414826							0	56.43	56.43	100	2009/008473																											Brigalow Belt South	Potentially non-compliant (remove regrowth from total)	Compliant (Cat X < 20 ha Reg Veg)
1588	Crop	23.31	Less than 20ha Reg Veg	No regrowth	2014/2015	Yes	Yes									0	23.31	23.31	100										Yes	1565060115	1/DSN104	2015	Agriculture														Brigalow Belt North	Potentially non-compliant (no regrowth involved)	Compliant (Cat X < 20 ha Reg Veg + AMP/SAC notification)
1589	Pasture	34.38	34.38	No regrowth	2014/2015	Yes	Yes									34.38		34.38	100										Yes	1479301114	2/MTL53	2014	Encroachment; Thinning														Mitchell Grass Downs	Potentially non-compliant (no regrowth involved)	Compliant (AMP/SAC notification)
1590	Pasture	75.69	75.69	No regrowth	2014/2015	Yes	Yes									75.69		75.69	100										Yes	1479301114	2/MTL53	2014	Encroachment; Thinning														Mitchell Grass Downs	Potentially non-compliant (no regrowth involved)	Compliant (AMP/SAC notification)
1591	Pasture	35.28	35.28	No regrowth	2014/2015	Yes	Yes									35.28		35.28	100										Yes	1479301114	2/MTL53	2014	Encroachment; Thinning														Mitchell Grass Downs	Potentially non-compliant (no regrowth involved)	Compliant (AMP/SAC notification)
1593	Pasture	58.86	58.86	No regrowth	2014/2015	No	No									58.86		58.86	100										Yes	1055250814	6/WBN811968	2014	Fodder														Channel Country	Legislation not relevant (no MNES)	Compliant (AMP/SAC notification)
1594	Pasture	24.39	23.7724	No regrowth	2014/2015	Yes	Yes									23.7724	0.617599	24.39	100	2008/006118																											Mitchell Grass Downs	Potentially non-compliant (no regrowth involved)	Potentially non-compliant (minus Cat X)
1596	Pasture	43.29	43.29	No regrowth	2014/2015	Yes	Yes									43.29		43.29	100																												Mitchell Grass Downs	Potentially non-compliant (no regrowth involved)	Potentially non-compliant (minus Cat X)
1599	Pasture	79.47	77.6249	79.218	2014/2015	Yes	Yes		0.252006							77.6249	1.84511	79.47	100																												Mitchell Grass Downs	Potentially non-compliant (remove regrowth from total)	Potentially non-compliant (minus Cat X)
1605	Pasture	52.38	51.5913	No regrowth	2014/2015	Yes	Yes									51.5913	0.788688	52.38	100	2007/008272									Yes	935080814	3/WYR19	2014	Thinning; Infrastructure														Brigalow Belt South	Potentially non-compliant (no regrowth involved)	Compliant (AMP/SAC notification)
1608	Pasture	20.88	Less than 20ha Reg Veg	No regrowth	2014/2015	Yes	Yes									0	20.88	20.88	100	2012/001789																											Brigalow Belt South	Potentially non-compliant (no regrowth involved)	Compliant (Cat X < 20 ha Reg Veg)
1609	Pasture	45.27	Less than 20ha Reg Veg	No regrowth	2014/2015	Yes	Yes									5.52231	39.7477	45.27	100	2009/007007																											Mitchell Grass Downs	Potentially non-compliant (no regrowth involved)	Compliant (Cat X < 20 ha Reg Veg)
1612	Pasture	25.02	Less than 20ha Reg Veg	13.5545	2014/2015	Yes	Yes		11.4655							0	25.02	25.02	100	2009/008473																											Brigalow Belt South	Compliant - exempt (less than 20 ha of habitat after subtracting regrowth)	Compliant (Cat X < 20 ha Reg Veg)
1615	Pasture	36.72	36.72	No regrowth	2014/2015	No	No									36.72		36.72	100										Yes	1055250814	6/WBN811968	2014	Fodder														Channel Country	Legislation not relevant (no MNES)	Compliant (AMP/SAC notification)
1617	Pasture	30.87	30.87	No regrowth	2014/2015	Yes	Yes									30.87		30.87	100																												Mitchell Grass Downs	Potentially non-compliant (no regrowth involved)	Potentially non-compliant (minus Cat X)
1620	Pasture	39.42	Less than 20ha Reg Veg	No regrowth	2014/2015	Yes	Yes									0	39.42	39.42	100	2012/007424																											Brigalow Belt South	Potentially non-compliant (no regrowth involved)	Compliant (Cat X < 20 ha Reg Veg)
1621	Timber Plantation	37.08	Less than 20ha Reg Veg	No regrowth	2014/2015	Yes	Yes									0	37.08	37.08	100	2013/000916									Yes	1164150914	8/SP199565	2014	Native Forest Practice									11.8875					South Eastern Queensland	Potentially non-compliant (no regrowth involved)	Compliant (Cat X < 20 ha Reg Veg + AMP/SAC notification)
1625	Pasture	21.87	Less than 20ha Reg Veg	No regrowth	2014/2015	Yes	Yes									0	21.87	21.87	100	2005/108282																											Brigalow Belt South	Potentially non-compliant (no regrowth involved)	Compliant (Cat X < 20 ha Reg Veg)
1626	Pasture	289.26	287.918	289.141	2014/2015	Yes	Yes		0.1185							287.918	1.34167	289.26	100	2007/008272									Yes	935080814	3/WYR19	2014	Thinning; Infrastructure														Brigalow Belt South	Potentially non-compliant (remove regrowth from total)	Compliant (AMP/SAC notification)
1627	Pasture	20.07	Less than 20ha Reg Veg	20.0116	2014/2015	Yes	Yes		0.0584355							10.1421	9.92791	20.07	100																												Brigalow Belt South	Potentially non-compliant (remove regrowth from total)	Compliant (Cat X < 20 ha Reg Veg)
1628	Timber Plantation	51.57	Less than 20ha Reg Veg	No regrowth	2014/2015	Yes	Yes									0.000752073	51.5692	51.57	100	2013/000916																											South Eastern Queensland	Potentially non-compliant (no regrowth involved)	Compliant (Cat X < 20 ha Reg Veg)
1629	Pasture	32.31	32.31	No regrowth	2014/2015	Yes	Yes									32.31		32.31	100										Yes	935080814	3/WYR19	2014	Thinning; Infrastructure														Brigalow Belt South	Potentially non-compliant (no regrowth involved)	Compliant (AMP/SAC notification)
1633	Timber Plantation	346.41	Less than 20ha Reg Veg	338.529	2014/2015	Yes	Yes		7.88081							0.760393	345.65	346.41	100	2013/000916																						194.262					South Eastern Queensland	Potentially non-compliant (remove regrowth from total)	Compliant (Cat X < 20 ha Reg Veg)
1635	Pasture	59.31	Less than 20ha Reg Veg	47.5435	2014/2015	Yes	Yes		11.7665							0	59.31	59.31	100	2009/008473																											Brigalow Belt South	Potentially non-compliant (remove regrowth from total)	Compliant (Cat X < 20 ha Reg Veg)
1636	Pasture	291.24	291.24	No regrowth	2014/2015	Yes	Yes									291.24		291.24	100										Yes	935080814	3/WYR19	2014	Thinning; Infrastructure														Brigalow Belt South	Potentially non-compliant (no regrowth involved)	Compliant (AMP/SAC notification)
1639	Pasture	20.88	Less than 20ha Reg Veg	No regrowth	2014/2015	Yes	Yes									1.71705	19.163	20.88	100										Yes	2636270815	2/RP847137	2015	Weeds; Thinning														South Eastern Queensland	Potentially non-compliant (no regrowth involved)	Compliant (Cat X < 20 ha Reg Veg + AMP/SAC notification)
1641	Pasture	34.2	Less than 20ha Reg Veg	15.5038	2014/2015	Yes	Yes		18.6962							0	34.2	34.2	100	2009/002955																											Brigalow Belt South	Compliant - exempt (less than 20 ha of habitat after subtracting regrowth)	Compliant (Cat X < 20 ha Reg Veg)
1643	Pasture	32.31	30.2863	No regrowth	2014/2015	Yes	Yes									30.2863	2.02368	32.31	100	2005/108016																											Brigalow Belt South	Potentially non-compliant (no regrowth involved)	Potentially non-compliant (minus Cat X)
1646	Timber Plantation	72.45	Less than 20ha Reg Veg	No regrowth	2014/2015	Yes	Yes									0.510286	71.9397	72.45	100	2013/000916									Yes	2171130415	6/RP801316	2015	Infrastructure														South Eastern Queensland	Potentially non-compliant (no regrowth involved)	Compliant (Cat X < 20 ha Reg Veg + AMP/SAC notification)
1647	Timber Plantation	23.85	Less than 20ha Reg Veg	No regrowth	2014/2015	Yes	Yes									0.0368801	23.8131	23.85	100	2013/000916																											South Eastern Queensland	Potentially non-compliant (no regrowth involved)	Compliant (Cat X < 20 ha Reg Veg)
1651	Timber Plantation	38.7	Less than 20ha Reg Veg	No regrowth	2014/2015	Yes	Yes									0	38.7	38.7	100	2013/000916																											South Eastern Queensland	Potentially non-compliant (no regrowth involved)	Compliant (Cat X < 20 ha Reg Veg)
1652	Pasture	71.55	Less than 20ha Reg Veg	11.4172	2014/2015	Yes	Yes		60.1328							2.37685	69.1732	71.55	100										Yes	2139270315	5/WYR39	2015	Thinning														Brigalow Belt South	Compliant - exempt (less than 20 ha of habitat after subtracting regrowth)	Compliant (Cat X < 20 ha Reg Veg + AMP/SAC notification)
1655	Pasture	27.81	27.8083	No regrowth	2014/2015	Yes	Yes									27.8083	0.00165635	27.81	100										Yes	1586090115	3804/PH1316	2015	Encroachment; Thinning														Mitchell Grass Downs	Potentially non-compliant (no regrowth involved)	Compliant (AMP/SAC notification)
1656	Pasture	22.5	Less than 20ha Reg Veg	1.81038	2014/2015	Yes	Yes		20.6896							0	22.5	22.5	100	2009/002955																											Brigalow Belt South	Compliant - exempt (less than 20 ha of habitat after subtracting regrowth)	Compliant (Cat X < 20 ha Reg Veg)
1657	Timber Plantation	22.68	Less than 20ha Reg Veg	No regrowth	2014/2015	Yes	Yes									0.0578031	22.6222	22.68	100	2013/000916																											South Eastern Queensland	Potentially non-compliant (no regrowth involved)	Compliant (Cat X < 20 ha Reg Veg)
1658	Timber Plantation	57.51	Less than 20ha Reg Veg	No regrowth	2014/2015	Yes	Yes									0	57.51	57.51	100	2013/000916																											South Eastern Queensland	Potentially non-compliant (no regrowth involved)	Compliant (Cat X < 20 ha Reg Veg)
1659	Pasture	23.04	Less than 20ha Reg Veg	No regrowth	2014/2015	Yes	Yes									0	23.04	23.04	100	2008/009202																											South Eastern Queensland	Potentially non-compliant (no regrowth involved)	Compliant (Cat X < 20 ha Reg Veg)
1661	Timber Plantation	23.04	Less than 20ha Reg Veg	No regrowth	2014/2015	Yes	Yes									0.18012	22.8599	23.04	100	2013/000916																											South Eastern Queensland	Potentially non-compliant (no regrowth involved)	Compliant (Cat X < 20 ha Reg Veg)
1662	Pasture	23.22	Less than 20ha Reg Veg	No regrowth	2014/2015	Yes	Yes									0.130643	23.0894	23.22	100	2008/002690																											Mitchell Grass Downs	Potentially non-compliant (no regrowth involved)	Compliant (Cat X < 20 ha Reg Veg)
1663	Timber Plantation	705.42	Less than 20ha Reg Veg	686.035	2014/2015	Yes	Yes		19.3847							1.82254	703.597	705.42	100	2013/000916									Yes	2171130415	4/FD101	2015	Infrastructure														South Eastern Queensland	Potentially non-compliant (remove regrowth from total)	Compliant (Cat X < 20 ha Reg Veg + AMP/SAC notification)
1666	Timber Plantation	432.72	Less than 20ha Reg Veg	429.166	2014/2015	Yes	Yes		3.5539							0.314649	432.405	432.72	100	2013/000916																											South Eastern Queensland	Potentially non-compliant (remove regrowth from total)	Compliant (Cat X < 20 ha Reg Veg)
1668	Timber Plantation	20.25	Less than 20ha Reg Veg	No regrowth	2014/2015	Yes	Yes									0	20.25	20.25	100	2013/000916																											South Eastern Queensland	Potentially non-compliant (no regrowth involved)	Compliant (Cat X < 20 ha Reg Veg)
1671	Pasture	51.57	Less than 20ha Reg Veg	51.4211	2014/2015	Yes	Yes		0.148933							3.56887	48.0011	51.57	100										Yes	2636270815	2/RP847137	2015	Weeds; Thinning														South Eastern Queensland	Potentially non-compliant (remove regrowth from total)	Compliant (Cat X < 20 ha Reg Veg + AMP/SAC notification)
1672	Timber Plantation	309.51	Less than 20ha Reg Veg	No regrowth	2014/2015	Yes	Yes									0	309.51	309.51	100	2013/000916																											South Eastern Queensland	Potentially non-compliant (no regrowth involved)	Compliant (Cat X < 20 ha Reg Veg)
1675	Pasture	58.05	55.0347	No regrowth	2014/2015	Yes	Yes									55.0347	3.01535	58.05	100										Yes	1586090115	3804/PH1316	2015	Encroachment; Thinning														Mitchell Grass Downs	Potentially non-compliant (no regrowth involved)	Compliant (AMP/SAC notification)
1677	Pasture	21.33	Less than 20ha Reg Veg	21.1116	2014/2015	Yes	Yes		0.218363							0	21.33	21.33	100																												South Eastern Queensland	Potentially non-compliant (remove regrowth from total)	Compliant (Cat X < 20 ha Reg Veg)
1678	Pasture	22.77	Less than 20ha Reg Veg	No regrowth	2014/2015	Yes	Yes									15.7323	7.0377	22.77	100																												Mitchell Grass Downs	Potentially non-compliant (no regrowth involved)	Compliant (Cat X < 20 ha Reg Veg)
1682	Pasture	25.02	Less than 20ha Reg Veg	7.12303	2014/2015	Yes	Yes		17.897							2.47626	22.5437	25.02	100										Yes	2636270815	2/RP847137	2015	Weeds; Thinning														South Eastern Queensland	Compliant - exempt (less than 20 ha of habitat after subtracting regrowth)	Compliant (Cat X < 20 ha Reg Veg + AMP/SAC notification)
1683	Pasture	138.06	138.06	No regrowth	2014/2015	Yes	Yes									138.06		138.06	100										Yes	1904120215	7/MTL60	2015	Encroachment; Thinning; Category C														Mitchell Grass Downs	Potentially non-compliant (no regrowth involved)	Compliant (AMP/SAC notification)
1684	Pasture	33.75	Less than 20ha Reg Veg	33.6852	2014/2015	Yes	Yes		0.0648004							0	33.75	33.75	100																												South Eastern Queensland	Potentially non-compliant (remove regrowth from total)	Compliant (Cat X < 20 ha Reg Veg)
1687	Pasture	22.59	22.59	No regrowth	2014/2015	Yes	Yes									22.59		22.59	100										Yes	1586090115	3804/PH1316	2015	Encroachment; Thinning														Mitchell Grass Downs	Potentially non-compliant (no regrowth involved)	Compliant (AMP/SAC notification)
1692	Pasture	61.83	48.0237	No regrowth	2014/2015	Yes	Yes									48.0237	13.8063	61.83	100	2008/006118																											Mitchell Grass Downs	Potentially non-compliant (no regrowth involved)	Potentially non-compliant (minus Cat X)
1694	Pasture	28.08	28.08	No regrowth	2014/2015	Yes	Yes									28.08		28.08	100																												Mitchell Grass Downs	Potentially non-compliant (no regrowth involved)	Potentially non-compliant (minus Cat X)
1696	Pasture	52.74	50.6328	52.6881	2014/2015	Yes	Yes		0.0519203							50.6328	2.10721	52.74	100																												Brigalow Belt South	Potentially non-compliant (remove regrowth from total)	Potentially non-compliant (minus Cat X)
1697	Timber Plantation	229.14	Less than 20ha Reg Veg	98.1621	2014/2015	Yes	Yes		130.978							3.35053	225.789	229.14	100	2013/000916									Yes	2171130415	257/FL4027	2015	Infrastructure														South Eastern Queensland	Potentially non-compliant (remove regrowth from total)	Compliant (Cat X < 20 ha Reg Veg + AMP/SAC notification)
1698	Pasture	416.43	239.25	No regrowth	2014/2015	Yes	Yes									239.25	177.18	416.43	100	2008/006118																											Mitchell Grass Downs	Potentially non-compliant (no regrowth involved)	Potentially non-compliant (minus Cat X)
1699	Pasture	27.54	Less than 20ha Reg Veg	27.4909	2014/2015	Yes	Yes		0.0491271							13.9856	13.5544	27.54	100																												Brigalow Belt South	Potentially non-compliant (remove regrowth from total)	Compliant (Cat X < 20 ha Reg Veg)
1701	Pasture	45.36	30.3708	44.6625	2014/2015	No	No		0.697467							30.3708	14.9892	45.36	100																												Mitchell Grass Downs	Legislation not relevant (no MNES)	Potentially non-compliant (minus Cat X)
1703	Pasture	82.17	39.3208	No regrowth	2014/2015	Yes	Yes									39.3208	42.8492	82.17	100	2008/006118																											Mitchell Grass Downs	Potentially non-compliant (no regrowth involved)	Potentially non-compliant (minus Cat X)
1704	Pasture	60.84	60.84	No regrowth	2014/2015	Yes	Yes									60.84		60.84	100										Yes	1904120215	7/MTL60	2015	Encroachment; Thinning; Category C														Mitchell Grass Downs	Potentially non-compliant (no regrowth involved)	Compliant (AMP/SAC notification)
1705	Pasture	54.45	54.45	No regrowth	2014/2015	Yes	Yes									54.45		54.45	100										Yes	1479301114	2/MTL53	2014	Encroachment; Thinning														Mitchell Grass Downs	Potentially non-compliant (no regrowth involved)	Compliant (AMP/SAC notification)
1706	Pasture	60.03	Less than 20ha Reg Veg	No regrowth	2014/2015	Yes	Yes									1.52732	58.5027	60.03	100	2013/001401																											Brigalow Belt South	Potentially non-compliant (no regrowth involved)	Compliant (Cat X < 20 ha Reg Veg)
1708	Pasture	31.95	30.6773	No regrowth	2014/2015	Yes	Yes									30.6773	1.2727	31.95	100																												Mitchell Grass Downs	Potentially non-compliant (no regrowth involved)	Potentially non-compliant (minus Cat X)
1711	Pasture	24.48	Less than 20ha Reg Veg	23.6696	2014/2015	Yes	Yes		0.810425							0.547853	23.9321	24.48	100	2015/003448																											South Eastern Queensland	Potentially non-compliant (remove regrowth from total)	Compliant (Cat X < 20 ha Reg Veg)
1712	Timber Plantation	39.69	Less than 20ha Reg Veg	27.7755	2014/2015	Yes	Yes		11.9145							0.930073	38.7599	39.69	100	2013/000916									Yes	2171130415	245/FL4023	2015	Infrastructure														South Eastern Queensland	Potentially non-compliant (remove regrowth from total)	Compliant (Cat X < 20 ha Reg Veg + AMP/SAC notification)
1713	Pasture	89.82	89.82	No regrowth	2014/2015	Yes	Yes									89.82		89.82	100										Yes	1479301114	2/MTL53	2014	Encroachment; Thinning														Mitchell Grass Downs	Potentially non-compliant (no regrowth involved)	Compliant (AMP/SAC notification)
1715	Pasture	40.23	37.2573	38.3456	2014/2015	Yes	Yes		1.88435							37.2573	2.97272	40.23	100																												Mitchell Grass Downs	Potentially non-compliant (remove regrowth from total)	Potentially non-compliant (minus Cat X)
1716	Timber Plantation	47.43	Less than 20ha Reg Veg	34.7146	2014/2015	Yes	Yes		12.7154							0.120819	47.3092	47.43	100	2013/000916									Yes	2171130415	245/FL4023	2015	Infrastructure														South Eastern Queensland	Potentially non-compliant (remove regrowth from total)	Compliant (Cat X < 20 ha Reg Veg + AMP/SAC notification)
1718	Pasture	21.24	21.24	No regrowth	2014/2015	Yes	Yes									21.24		21.24	100										Yes	1479301114	2/MTL53	2014	Encroachment; Thinning														Mitchell Grass Downs	Potentially non-compliant (no regrowth involved)	Compliant (AMP/SAC notification)
1721	Pasture	43.29	Less than 20ha Reg Veg	No regrowth	2014/2015	Yes	Yes									0.439928	42.8501	43.29	100																												Brigalow Belt South	Potentially non-compliant (no regrowth involved)	Compliant (Cat X < 20 ha Reg Veg)
1722	Pasture	29.52	29.52	No regrowth	2014/2015	Yes	Yes									29.52		29.52	100										Yes	1479301114	2/MTL53	2014	Encroachment; Thinning														Mitchell Grass Downs	Potentially non-compliant (no regrowth involved)	Compliant (AMP/SAC notification)
1725	Pasture	35.55	35.55	34.9658	2014/2015	Yes	Yes		0.584208							35.55		35.55	100																												Mitchell Grass Downs	Potentially non-compliant (remove regrowth from total)	Potentially non-compliant (minus Cat X)
1726	Settlement	22.95	Less than 20ha Reg Veg	No regrowth	2014/2015	Yes	Yes									0.0687797	22.8812	22.95	100	2015/003448																											South Eastern Queensland	Potentially non-compliant (no regrowth involved)	Compliant (Cat X < 20 ha Reg Veg)
1729	Pasture	23.67	23.67	No regrowth	2014/2015	Yes	Yes									23.67		23.67	100										Yes	1479301114	2/MTL53	2014	Encroachment; Thinning														Mitchell Grass Downs	Potentially non-compliant (no regrowth involved)	Compliant (AMP/SAC notification)
1731	Pasture	26.37	Less than 20ha Reg Veg	4.42006	2014/2015	Yes	Yes		21.9499							0	26.37	26.37	100	2006/008463																											Brigalow Belt South	Compliant - exempt (less than 20 ha of habitat after subtracting regrowth)	Compliant (Cat X < 20 ha Reg Veg)
1732	Timber Plantation	125.64	Less than 20ha Reg Veg	125.365	2014/2015	Yes	Yes		0.274516							2.31443	123.326	125.64	100																												South Eastern Queensland	Potentially non-compliant (remove regrowth from total)	Compliant (Cat X < 20 ha Reg Veg)
1736	Pasture	25.38	24.9451	25.2391	2014/2015	Yes	Yes		0.140889							24.9451	0.434925	25.38	100	2006/004123																											South Eastern Queensland	Potentially non-compliant (remove regrowth from total)	Potentially non-compliant (minus Cat X)
1737	Pasture	35.19	Less than 20ha Reg Veg	31.8198	2014/2015	Yes	Yes		3.37018							0	35.19	35.19	100	2011/003389																											Brigalow Belt South	Potentially non-compliant (remove regrowth from total)	Compliant (Cat X < 20 ha Reg Veg)
1738	Pasture	44.73	Less than 20ha Reg Veg	44.5443	2014/2015	Yes	Yes		0.185686							0	44.73	44.73	100	2005/106263									Yes	1812040215	5/RW682	2015	Native Forest Practice														Brigalow Belt South	Potentially non-compliant (remove regrowth from total)	Compliant (Cat X < 20 ha Reg Veg + AMP/SAC notification)
1739	Pasture	100.17	Less than 20ha Reg Veg	No regrowth	2014/2015	Yes	Yes									4.79656	95.3734	100.17	100	2005/105345																											Brigalow Belt South	Potentially non-compliant (no regrowth involved)	Compliant (Cat X < 20 ha Reg Veg)
1741	Pasture	47.7	Less than 20ha Reg Veg	No regrowth	2014/2015	Yes	Yes									0	47.7	47.7	100	2008/009938																											Mitchell Grass Downs	Potentially non-compliant (no regrowth involved)	Compliant (Cat X < 20 ha Reg Veg)
1742	Pasture	29.79	Less than 20ha Reg Veg	No regrowth	2014/2015	Yes	Yes									0.259498	29.5305	29.79	100	2011/007734																											Brigalow Belt South	Potentially non-compliant (no regrowth involved)	Compliant (Cat X < 20 ha Reg Veg)
1744	Timber Plantation	71.82	Less than 20ha Reg Veg	63.9813	2014/2015	Yes	Yes		7.8387							0.17122	71.6488	71.82	100	2009/003784																											South Eastern Queensland	Potentially non-compliant (remove regrowth from total)	Compliant (Cat X < 20 ha Reg Veg)
1745	Crop	33.21	27.6336	No regrowth	2014/2015	Yes	Yes									27.6336	5.57638	33.21	100										Yes	1674230115	4/SP203241	2015	Agriculture														South Eastern Queensland	Potentially non-compliant (no regrowth involved)	Compliant (AMP/SAC notification)
1747	Pasture	22.14	Less than 20ha Reg Veg	No regrowth	2014/2015	Yes	Yes									0	22.14	22.14	100	2005/106263									Yes	1812040215	5/RW682	2015	Native Forest Practice														Brigalow Belt South	Potentially non-compliant (no regrowth involved)	Compliant (Cat X < 20 ha Reg Veg + AMP/SAC notification)
1748	Timber Plantation	83.52	Less than 20ha Reg Veg	26.5772	2014/2015	Yes	Yes		56.9428							0.71779	82.8022	83.52	100	2006/004651																						83.2768					South Eastern Queensland	Potentially non-compliant (remove regrowth from total)	Compliant (Cat X < 20 ha Reg Veg)
1750	Pasture	21.6	21.6	20.0083	2014/2015	Yes	Yes	Brigalow (Acacia harpophylla dominant and co-dominant)	1.59173							21.6		21.6	100																												Brigalow Belt South	Potentially non-compliant (remove regrowth from total)	Potentially non-compliant (minus Cat X)
1755	Pasture	56.25	56.2089	No regrowth	2014/2015	Yes	Yes									56.2089	0.0410625	56.25	100																												Brigalow Belt South	Potentially non-compliant (no regrowth involved)	Potentially non-compliant (minus Cat X)
1759	Timber Plantation	223.29	Less than 20ha Reg Veg	216.727	2014/2015	Yes	Yes		6.56288							2.96738	220.323	223.29	100	2009/003784																											South Eastern Queensland	Potentially non-compliant (remove regrowth from total)	Compliant (Cat X < 20 ha Reg Veg)
1761	Pasture	23.58	Less than 20ha Reg Veg	No regrowth	2014/2015	Yes	Yes									0	23.58	23.58	100	2008/009938																											Brigalow Belt South	Potentially non-compliant (no regrowth involved)	Compliant (Cat X < 20 ha Reg Veg)
1765	Pasture	31.77	Less than 20ha Reg Veg	No regrowth	2014/2015	Yes	Yes									2.61191	29.1581	31.77	100	2010/005521																											Brigalow Belt South	Potentially non-compliant (no regrowth involved)	Compliant (Cat X < 20 ha Reg Veg)
1766	Timber Plantation	69.12	Less than 20ha Reg Veg	29.8372	2014/2015	Yes	Yes		39.2828							0.444221	68.6758	69.12	100																							60.2985					South Eastern Queensland	Potentially non-compliant (remove regrowth from total)	Compliant (Cat X < 20 ha Reg Veg)
1769	Pasture	24.57	Less than 20ha Reg Veg	No regrowth	2014/2015	Yes	Yes									1.61276	22.9572	24.57	100	2005/105345																											Brigalow Belt South	Potentially non-compliant (no regrowth involved)	Compliant (Cat X < 20 ha Reg Veg)
1775	Timber Plantation	97.47	Less than 20ha Reg Veg	33.1226	2014/2015	Yes	Yes		64.3474							1.66922	95.8008	97.47	100	2013/000916																											South Eastern Queensland	Potentially non-compliant (remove regrowth from total)	Compliant (Cat X < 20 ha Reg Veg)
1776	Pasture	21.69	Less than 20ha Reg Veg	No regrowth	2014/2015	Yes	Yes									0.0351407	21.6549	21.69	100	2009/008918																											Brigalow Belt South	Potentially non-compliant (no regrowth involved)	Compliant (Cat X < 20 ha Reg Veg)
1779	Pasture	399.15	397.321	392.535	2014/2015	Yes	Yes		6.61504							397.321	1.82853	399.15	100																												Brigalow Belt South	Potentially non-compliant (remove regrowth from total)	Potentially non-compliant (minus Cat X)
1780	Pasture	87.12	Less than 20ha Reg Veg	No regrowth	2014/2015	Yes	Yes									0	87.12	87.12	100	2005/102028																											South Eastern Queensland	Potentially non-compliant (no regrowth involved)	Compliant (Cat X < 20 ha Reg Veg)
1782	Pasture	36.63	Less than 20ha Reg Veg	33.755	2014/2015	Yes	Yes		2.87503							0.177769	36.4522	36.63	100	2009/008638																											South Eastern Queensland	Potentially non-compliant (remove regrowth from total)	Compliant (Cat X < 20 ha Reg Veg)
1784	Pasture	36.45	Less than 20ha Reg Veg	34.5577	2014/2015	Yes	Yes		1.89231							0.1982	36.2518	36.45	100	2015/001027																											South Eastern Queensland	Potentially non-compliant (remove regrowth from total)	Compliant (Cat X < 20 ha Reg Veg)
1789	Pasture	51.3	50.1025	45.869	2014/2015	Yes	Yes		5.43101							50.1025	1.19748	51.3	100	2009/009770																											Brigalow Belt South	Potentially non-compliant (remove regrowth from total)	Potentially non-compliant (minus Cat X)
1790	Pasture	73.08	Less than 20ha Reg Veg	No regrowth	2014/2015	Yes	Yes									3.42577	69.6542	73.08	100	2007/004352																											South Eastern Queensland	Potentially non-compliant (no regrowth involved)	Compliant (Cat X < 20 ha Reg Veg)
1792	Pasture	42.39	Less than 20ha Reg Veg	No regrowth	2014/2015	Yes	Yes									0	42.39	42.39	100	2009/007376																											Brigalow Belt South	Potentially non-compliant (no regrowth involved)	Compliant (Cat X < 20 ha Reg Veg)
1793	Pasture	20.43	Less than 20ha Reg Veg	No regrowth	2014/2015	Yes	Yes									6.95347	13.4765	20.43	100	2006/005203																											South Eastern Queensland	Potentially non-compliant (no regrowth involved)	Compliant (Cat X < 20 ha Reg Veg)
1794	Pasture	23.49	Less than 20ha Reg Veg	No regrowth	2014/2015	Yes	Yes									0	23.49	23.49	100	2009/002975																											Brigalow Belt South	Potentially non-compliant (no regrowth involved)	Compliant (Cat X < 20 ha Reg Veg)
1796	Pasture	23.31	Less than 20ha Reg Veg	No regrowth	2014/2015	Yes	Yes									0	23.31	23.31	100	2005/102028																											South Eastern Queensland	Potentially non-compliant (no regrowth involved)	Compliant (Cat X < 20 ha Reg Veg)
1797	Pasture	21.87	Less than 20ha Reg Veg	3.68617	2014/2015	Yes	Yes		18.1838							0	21.87	21.87	100	2009/002169																											South Eastern Queensland	Compliant - exempt (less than 20 ha of habitat after subtracting regrowth)	Compliant (Cat X < 20 ha Reg Veg)
1798	Pasture	45.54	Less than 20ha Reg Veg	No regrowth	2014/2015	Yes	Yes									0	45.54	45.54	100	2009/002975																											Brigalow Belt South	Potentially non-compliant (no regrowth involved)	Compliant (Cat X < 20 ha Reg Veg)
1799	Pasture	20.7	Less than 20ha Reg Veg	No regrowth	2014/2015	Yes	Yes									0	20.7	20.7	100																												Brigalow Belt South	Potentially non-compliant (no regrowth involved)	Compliant (Cat X < 20 ha Reg Veg)
1800	Pasture	131.22	Less than 20ha Reg Veg	119.031	2014/2015	Yes	Yes		12.1891							1.253	129.967	131.22	100	2009/011090																											Brigalow Belt South	Potentially non-compliant (remove regrowth from total)	Compliant (Cat X < 20 ha Reg Veg)
1802	Pasture	70.02	Less than 20ha Reg Veg	69.9026	2014/2015	Yes	Yes		0.117438							8.15074	61.8693	70.02	100	2009/006205																											Brigalow Belt South	Potentially non-compliant (remove regrowth from total)	Compliant (Cat X < 20 ha Reg Veg)
1803	Pasture	55.98	Less than 20ha Reg Veg	55.8352	2014/2015	Yes	Yes		0.144847							16.1231	39.8569	55.98	100	2009/011090																											Brigalow Belt South	Potentially non-compliant (remove regrowth from total)	Compliant (Cat X < 20 ha Reg Veg)
1806	Pasture	28.44	Less than 20ha Reg Veg	28.3713	2014/2015	Yes	Yes		0.068735							1.28823	27.1518	28.44	100																												Brigalow Belt South	Potentially non-compliant (remove regrowth from total)	Compliant (Cat X < 20 ha Reg Veg)
1810	Pasture	31.59	Less than 20ha Reg Veg	No regrowth	2014/2015	Yes	Yes									19.0483	12.5417	31.59	100	2009/009770																											Brigalow Belt South	Potentially non-compliant (no regrowth involved)	Compliant (Cat X < 20 ha Reg Veg)
1811	Pasture	118.44	Less than 20ha Reg Veg	No regrowth	2014/2015	Yes	Yes									1.0126	117.427	118.44	100	2015/001027																											South Eastern Queensland	Potentially non-compliant (no regrowth involved)	Compliant (Cat X < 20 ha Reg Veg)
1812	Pasture	518.94	Less than 20ha Reg Veg	481.386	2014/2015	Yes	Yes	Brigalow (Acacia harpophylla dominant and co-dominant)	37.5544							11.3129	507.627	518.94	100	2009/011090																						2.21141					Brigalow Belt South	Potentially non-compliant (remove regrowth from total)	Compliant (Cat X < 20 ha Reg Veg)
1813	Pasture	43.83	Less than 20ha Reg Veg	43.6266	2014/2015	Yes	Yes		0.20339							2.69992	41.1301	43.83	100	2009/011090																											Brigalow Belt South	Potentially non-compliant (remove regrowth from total)	Compliant (Cat X < 20 ha Reg Veg)
1814	Pasture	21.6	Less than 20ha Reg Veg	21.5432	2014/2015	Yes	Yes		0.0567894							0.0049627	21.595	21.6	100	2009/006205																											Brigalow Belt South	Potentially non-compliant (remove regrowth from total)	Compliant (Cat X < 20 ha Reg Veg)
1815	Pasture	94.5	Less than 20ha Reg Veg	No regrowth	2014/2015	Yes	Yes									6.37244	88.1275	94.5	100	2005/102295																											Brigalow Belt South	Potentially non-compliant (no regrowth involved)	Compliant (Cat X < 20 ha Reg Veg)
1816	Pasture	83.7	83.6887	83.6391	2014/2015	Yes	Yes		0.0609114							83.6887	0.0112847	83.7	100	2009/009770																											Brigalow Belt South	Potentially non-compliant (remove regrowth from total)	Potentially non-compliant (minus Cat X)
1820	Crop	22.23	Less than 20ha Reg Veg	No regrowth	2014/2015	Yes	Yes									0.0238301	22.1465	22.1703	99.7313																							21.9574					South Eastern Queensland	Potentially non-compliant (no regrowth involved)	Compliant (Cat X < 20 ha Reg Veg)
1821	Pasture	74.52	25.0867	62.1346	2014/2015	Yes	Yes		12.3854							25.0867	49.4333	74.52	100										Yes	861230714	1904/PH53	2014	Fodder														Mulga Lands	Potentially non-compliant (remove regrowth from total)	Compliant (AMP/SAC notification)
1822	Timber Plantation	48.87	Less than 20ha Reg Veg	48.6152	2014/2015	Yes	Yes		0.254801							0	48.87	48.87	100																												South Eastern Queensland	Potentially non-compliant (remove regrowth from total)	Compliant (Cat X < 20 ha Reg Veg)
1824	Pasture	41.22	Less than 20ha Reg Veg	34.1462	2014/2015	Yes	Yes		7.07383							0.708739	40.5113	41.22	100	2008/008829																											Brigalow Belt South	Potentially non-compliant (remove regrowth from total)	Compliant (Cat X < 20 ha Reg Veg)
1825	Pasture	21.33	Less than 20ha Reg Veg	No regrowth	2014/2015	No	No									9.63605	11.6939	21.33	100																												Mitchell Grass Downs	Legislation not relevant (no MNES)	Compliant (Cat X < 20 ha Reg Veg)
1830	Timber Plantation	51.39	Less than 20ha Reg Veg	50.8046	2014/2015	Yes	Yes		0.585358							0	51.39	51.39	100																												South Eastern Queensland	Potentially non-compliant (remove regrowth from total)	Compliant (Cat X < 20 ha Reg Veg)
1831	Pasture	31.05	Less than 20ha Reg Veg	No regrowth	2014/2015	Yes	Yes									0	31.05	31.05	100																												Brigalow Belt South	Potentially non-compliant (no regrowth involved)	Compliant (Cat X < 20 ha Reg Veg)
1832	Pasture	31.59	Less than 20ha Reg Veg	No regrowth	2014/2015	Yes	Yes									5.06189	26.5281	31.59	100										Yes	1422121114	2/WOO27	2014	Weeds; Encroachment; Thinning; Infrastructure														Mitchell Grass Downs	Potentially non-compliant (no regrowth involved)	Compliant (Cat X < 20 ha Reg Veg + AMP/SAC notification)
1834	Pasture	36.27	31.2666	No regrowth	2014/2015	Yes	Yes									31.2666	5.00344	36.27	100										Yes	1422121114	2/WOO27	2014	Weeds; Encroachment; Thinning; Infrastructure														Mitchell Grass Downs	Potentially non-compliant (no regrowth involved)	Compliant (AMP/SAC notification)
1837	Pasture	144.18	Less than 20ha Reg Veg	143.716	2014/2015	Yes	Yes		0.463518							0.100178	144.08	144.18	100	2009/002789																											Brigalow Belt South	Potentially non-compliant (remove regrowth from total)	Compliant (Cat X < 20 ha Reg Veg)
1839	Pasture	20.88	Less than 20ha Reg Veg	No regrowth	2014/2015	Yes	Yes									0	20.88	20.88	100																												Brigalow Belt South	Potentially non-compliant (no regrowth involved)	Compliant (Cat X < 20 ha Reg Veg)
1840	Pasture	31.23	Less than 20ha Reg Veg	No regrowth	2014/2015	Yes	Yes									0	31.23	31.23	100	2009/002789																											Brigalow Belt South	Potentially non-compliant (no regrowth involved)	Compliant (Cat X < 20 ha Reg Veg)
1843	Crop	27.81	Less than 20ha Reg Veg	No regrowth	2014/2015	Yes	Yes									0	27.81	27.81	100																							11.9485					South Eastern Queensland	Potentially non-compliant (no regrowth involved)	Compliant (Cat X < 20 ha Reg Veg)
1844	Pasture	27.81	Less than 20ha Reg Veg	No regrowth	2014/2015	No	No									16.661	11.149	27.81	100																												Mitchell Grass Downs	Legislation not relevant (no MNES)	Compliant (Cat X < 20 ha Reg Veg)
1845	Timber Plantation	28.53	Less than 20ha Reg Veg	28.4453	2014/2015	Yes	Yes		0.0847021							0	28.53	28.53	100	2008/001313																											South Eastern Queensland	Potentially non-compliant (remove regrowth from total)	Compliant (Cat X < 20 ha Reg Veg)
1850	Pasture	21.24	21.0192	5.47268	2014/2015	Yes	Yes		15.7673							21.24		21.24	100																												Brigalow Belt South	Compliant - exempt (less than 20 ha of habitat after subtracting regrowth)	Potentially non-compliant (minus Cat X)
1851	Timber Plantation	459.72	Less than 20ha Reg Veg	459.23	2014/2015	Yes	Yes		0.490444							2.98508	456.735	459.72	100	2006/011978																											South Eastern Queensland	Potentially non-compliant (remove regrowth from total)	Compliant (Cat X < 20 ha Reg Veg)
1853	Pasture	21.96	Less than 20ha Reg Veg	20.6187	2014/2015	Yes	Yes		1.34126							0	21.96	21.96	100	2011/003389																											Brigalow Belt South	Potentially non-compliant (remove regrowth from total)	Compliant (Cat X < 20 ha Reg Veg)
1855	Pasture	24.57	23.4388	No regrowth	2014/2015	Yes	Yes									23.4388	1.13124	24.57	100										Yes	1422121114	2/WOO27	2014	Weeds; Encroachment; Thinning; Infrastructure														Mitchell Grass Downs	Potentially non-compliant (no regrowth involved)	Compliant (AMP/SAC notification)
1857	Pasture	45.09	Less than 20ha Reg Veg	38.9907	2014/2015	Yes	Yes		6.09926							1.29835	43.7916	45.09	100										Yes	861230714	1904/PH53	2014	Fodder														Mulga Lands	Potentially non-compliant (remove regrowth from total)	Compliant (Cat X < 20 ha Reg Veg + AMP/SAC notification)
1858	Pasture	27.54	Less than 20ha Reg Veg	No regrowth	2014/2015	No	No									15.9647	11.5753	27.54	100										Yes	1422121114	2/WOO27	2014	Weeds; Encroachment; Thinning; Infrastructure														Mitchell Grass Downs	Legislation not relevant (no MNES)	Compliant (Cat X < 20 ha Reg Veg + AMP/SAC notification)
1860	Timber Plantation	53.82	Less than 20ha Reg Veg	No regrowth	2014/2015	Yes	Yes									0	53.82	53.82	100	2013/000916																											South Eastern Queensland	Potentially non-compliant (no regrowth involved)	Compliant (Cat X < 20 ha Reg Veg)
1861	Pasture	41.31	Less than 20ha Reg Veg	41.2545	2014/2015	Yes	Yes		0.0554551							0	41.31	41.31	100	2011/003389																											Brigalow Belt South	Potentially non-compliant (remove regrowth from total)	Compliant (Cat X < 20 ha Reg Veg)
1863	Pasture	22.05	Less than 20ha Reg Veg	No regrowth	2014/2015	Yes	Yes									0	22.05	22.05	100	2011/003389																											Brigalow Belt South	Potentially non-compliant (no regrowth involved)	Compliant (Cat X < 20 ha Reg Veg)
1864	Pasture	183.42	Less than 20ha Reg Veg	No regrowth	2014/2015	No	No									0	183.42	183.42	100										Yes	1422121114	2/WOO27	2014	Weeds; Encroachment; Thinning; Infrastructure														Mitchell Grass Downs	Legislation not relevant (no MNES)	Compliant (Cat X < 20 ha Reg Veg + AMP/SAC notification)
1866	Pasture	21.15	Less than 20ha Reg Veg	No regrowth	2014/2015	No	No									0	21.15	21.15	100										Yes	1422121114	2/WOO27	2014	Weeds; Encroachment; Thinning; Infrastructure														Mitchell Grass Downs	Legislation not relevant (no MNES)	Compliant (Cat X < 20 ha Reg Veg + AMP/SAC notification)
1869	Pasture	135.72	Less than 20ha Reg Veg	135.618	2014/2015	No	No		0.101748							0	135.72	135.72	100										Yes	1422121114	2/WOO27	2014	Weeds; Encroachment; Thinning; Infrastructure														Mitchell Grass Downs	Legislation not relevant (no MNES)	Compliant (Cat X < 20 ha Reg Veg + AMP/SAC notification)
1870	Pasture	70.56	Less than 20ha Reg Veg	46.2895	2014/2015	Yes	Yes		24.2705							10.9435	59.6166	70.56	100	2011/003389																											Brigalow Belt South	Potentially non-compliant (remove regrowth from total)	Compliant (Cat X < 20 ha Reg Veg)
1871	Timber Plantation	60.75	Less than 20ha Reg Veg	No regrowth	2014/2015	Yes	Yes									0	60.75	60.75	100	2013/000916																											South Eastern Queensland	Potentially non-compliant (no regrowth involved)	Compliant (Cat X < 20 ha Reg Veg)
1876	Pasture	32.76	Less than 20ha Reg Veg	No regrowth	2014/2015	No	No									0	32.76	32.76	100										Yes	1422121114	2/WOO27	2014	Weeds; Encroachment; Thinning; Infrastructure														Mitchell Grass Downs	Legislation not relevant (no MNES)	Compliant (Cat X < 20 ha Reg Veg + AMP/SAC notification)
1881	Pasture	53.91	Less than 20ha Reg Veg	53.8768	2014/2015	Yes	Yes		0.0332089							0	53.91	53.91	100	2005/106263									Yes	1812040215	5/RW682	2015	Native Forest Practice														Brigalow Belt South	Potentially non-compliant (remove regrowth from total)	Compliant (Cat X < 20 ha Reg Veg + AMP/SAC notification)
1882	Pasture	29.07	29.07	No regrowth	2014/2015	No	No									29.07		29.07	100										Yes	1422121114	2/WOO27	2014	Weeds; Encroachment; Thinning; Infrastructure														Mitchell Grass Downs	Legislation not relevant (no MNES)	Compliant (AMP/SAC notification)
1883	Pasture	21.69	Less than 20ha Reg Veg	No regrowth	2014/2015	Yes	Yes									0	21.69	21.69	100	2011/003389																						21.69					Brigalow Belt South	Potentially non-compliant (no regrowth involved)	Compliant (Cat X < 20 ha Reg Veg)
1884	Pasture	21.78	Less than 20ha Reg Veg	18.038	2014/2015	Yes	Yes		3.74196							0.235385	21.5446	21.78	100	2011/003389																											Brigalow Belt South	Compliant - exempt (less than 20 ha of habitat after subtracting regrowth)	Compliant (Cat X < 20 ha Reg Veg)
1886	Timber Plantation	21.51	Less than 20ha Reg Veg	21.1157	2014/2015	Yes	Yes		0.394296							0.00894882	21.5011	21.51	100																							4.73987					South Eastern Queensland	Potentially non-compliant (remove regrowth from total)	Compliant (Cat X < 20 ha Reg Veg)
1888	Pasture	35.19	Less than 20ha Reg Veg	No regrowth	2014/2015	No	No									0	35.19	35.19	100										Yes	1422121114	2/WOO27	2014	Weeds; Encroachment; Thinning; Infrastructure														Mitchell Grass Downs	Legislation not relevant (no MNES)	Compliant (Cat X < 20 ha Reg Veg + AMP/SAC notification)
1890	Pasture	46.53	Less than 20ha Reg Veg	No regrowth	2014/2015	No	No									0	46.53	46.53	100										Yes	1422121114	2/WOO27	2014	Weeds; Encroachment; Thinning; Infrastructure														Mitchell Grass Downs	Legislation not relevant (no MNES)	Compliant (Cat X < 20 ha Reg Veg + AMP/SAC notification)
1891	Pasture	47.88	Less than 20ha Reg Veg	46.8402	2014/2015	Yes	Yes		1.03984							0.12419	47.7558	47.88	100	2008/003846																											Brigalow Belt South	Potentially non-compliant (remove regrowth from total)	Compliant (Cat X < 20 ha Reg Veg)
1892	Pasture	21.42	Less than 20ha Reg Veg	No regrowth	2014/2015	No	No									0	21.42	21.42	100										Yes	1422121114	2/WOO27	2014	Weeds; Encroachment; Thinning; Infrastructure														Mitchell Grass Downs	Legislation not relevant (no MNES)	Compliant (Cat X < 20 ha Reg Veg + AMP/SAC notification)
1893	Pasture	26.73	Less than 20ha Reg Veg	25.98	2014/2015	Yes	Yes		0.749968							0	26.73	26.73	100	2008/009965																											Brigalow Belt South	Potentially non-compliant (remove regrowth from total)	Compliant (Cat X < 20 ha Reg Veg)
1895	Pasture	27.81	25.1581	27.3036	2014/2015	Yes	Yes		0.506389							25.1581	2.65187	27.81	100																												Brigalow Belt South	Potentially non-compliant (remove regrowth from total)	Potentially non-compliant (minus Cat X)
1896	Crop	36.63	Less than 20ha Reg Veg	36.0185	2014/2015	Yes	Yes		0.611478							0	36.63	36.63	100	2011/003229																						36.63					South Eastern Queensland	Potentially non-compliant (remove regrowth from total)	Compliant (Cat X < 20 ha Reg Veg)
1898	Pasture	25.47	24.6704	No regrowth	2014/2015	Yes	Yes									24.6704	0.799579	25.47	100																												Mitchell Grass Downs	Potentially non-compliant (no regrowth involved)	Potentially non-compliant (minus Cat X)
1901	Pasture	24.93	Less than 20ha Reg Veg	No regrowth	2014/2015	Yes	Yes									0.0885184	24.8415	24.93	100	2009/001984																											Brigalow Belt South	Potentially non-compliant (no regrowth involved)	Compliant (Cat X < 20 ha Reg Veg)
1903	Pasture	39.6	Less than 20ha Reg Veg	39.3452	2014/2015	Yes	Yes		0.254792							8.80309	30.7969	39.6	100	2005/100414																											Brigalow Belt South	Potentially non-compliant (remove regrowth from total)	Compliant (Cat X < 20 ha Reg Veg)
1905	Pasture	23.04	Less than 20ha Reg Veg	20.1995	2014/2015	Yes	Yes		2.84047							0	23.04	23.04	100	2006/004756																											South Eastern Queensland	Potentially non-compliant (remove regrowth from total)	Compliant (Cat X < 20 ha Reg Veg)
1906	Pasture	37.8	36.779	6.41823	2014/2015	No	No		31.3818							36.779	1.021	37.8	100	2008/002974									Yes	1735290115	1884/PH204	2015	Thinning														Brigalow Belt South	Legislation not relevant (no MNES)	Compliant (AMP/SAC notification)
1908	Pasture	67.05	67.0322	No regrowth	2014/2015	Yes	Yes									67.0322	0.0178016	67.05	100																												Mitchell Grass Downs	Potentially non-compliant (no regrowth involved)	Potentially non-compliant (minus Cat X)
1910	Pasture	60.66	Less than 20ha Reg Veg	21.337	2014/2015	No	No		39.323							0	60.66	60.66	100	2009/007036																											Brigalow Belt South	Legislation not relevant (no MNES)	Compliant (Cat X < 20 ha Reg Veg)
1914	Pasture	21.69	Less than 20ha Reg Veg	21.371	2014/2015	Yes	Yes		0.318973							8.53507	13.1549	21.69	100	2005/100414																											Brigalow Belt South	Potentially non-compliant (remove regrowth from total)	Compliant (Cat X < 20 ha Reg Veg)
1919	Pasture	22.14	Less than 20ha Reg Veg	21.4453	2014/2015	Yes	Yes		0.694653							6.48322	15.6568	22.14	100																												Brigalow Belt South	Potentially non-compliant (remove regrowth from total)	Compliant (Cat X < 20 ha Reg Veg)
1920	Pasture	53.46	52.3334	52.4959	2014/2015	Yes	Yes		0.964061							52.3334	1.12655	53.46	100	2009/008856																											Brigalow Belt South	Potentially non-compliant (remove regrowth from total)	Potentially non-compliant (minus Cat X)
1921	Pasture	22.41	Less than 20ha Reg Veg	No regrowth	2014/2015	Yes	Yes									12.8398	9.57023	22.41	100	2005/100414																											Brigalow Belt South	Potentially non-compliant (no regrowth involved)	Compliant (Cat X < 20 ha Reg Veg)
1922	Crop	46.35	Less than 20ha Reg Veg	46.2766	2014/2015	Yes	Yes		0.0733887							0.988233	45.3618	46.35	100	2011/003229																						30.2198					South Eastern Queensland	Potentially non-compliant (remove regrowth from total)	Compliant (Cat X < 20 ha Reg Veg)
1925	Pasture	21.78	Less than 20ha Reg Veg	9.01874	2014/2015	No	No		12.7613							0	21.78	21.78	100	2009/007036																											Brigalow Belt South	Legislation not relevant (no MNES)	Compliant (Cat X < 20 ha Reg Veg)
1928	Pasture	23.4	23.4	No regrowth	2014/2015	Yes	Yes									23.4		23.4	100																												Brigalow Belt South	Potentially non-compliant (no regrowth involved)	Potentially non-compliant (minus Cat X)
1931	Crop	54.09	Less than 20ha Reg Veg	53.3423	2014/2015	Yes	Yes		0.747746							0	54.09	54.09	100	2011/003229																						19.6306					South Eastern Queensland	Potentially non-compliant (remove regrowth from total)	Compliant (Cat X < 20 ha Reg Veg)
1932	Pasture	26.37	26.2493	No regrowth	2014/2015	Yes	Yes									26.2493	0.120678	26.37	100																							26.37					South Eastern Queensland	Potentially non-compliant (no regrowth involved)	Potentially non-compliant (minus Cat X)
1934	Pasture	345.78	275.08	345.693	2014/2015	Yes	Yes		0.0874708							275.08	70.6998	345.78	100	2005/100414																											Brigalow Belt South	Potentially non-compliant (remove regrowth from total)	Potentially non-compliant (minus Cat X)
1935	Pasture	30.15	Less than 20ha Reg Veg	No regrowth	2014/2015	Yes	Yes									0.0220948	30.1279	30.15	100	2009/003271																											Mitchell Grass Downs	Potentially non-compliant (no regrowth involved)	Compliant (Cat X < 20 ha Reg Veg)
1936	Pasture	26.82	Less than 20ha Reg Veg	14.0582	2014/2015	Yes	Yes		12.7618							0	26.82	26.82	100	2006/008360																											Brigalow Belt South	Compliant - exempt (less than 20 ha of habitat after subtracting regrowth)	Compliant (Cat X < 20 ha Reg Veg)
1938	Pasture	28.89	21.8609	28.8305	2014/2015	Yes	Yes		0.0594973							21.8609	7.02909	28.89	100																												Brigalow Belt South	Potentially non-compliant (remove regrowth from total)	Potentially non-compliant (minus Cat X)
1939	Pasture	33.84	Less than 20ha Reg Veg	30.2782	2014/2015	Yes	Yes		3.56176							0	33.84	33.84	100	2006/013725																											South Eastern Queensland	Potentially non-compliant (remove regrowth from total)	Compliant (Cat X < 20 ha Reg Veg)
1941	Pasture	24.21	Less than 20ha Reg Veg	No regrowth	2014/2015	Yes	Yes									0	24.21	24.21	100	2009/003023																											Brigalow Belt South	Potentially non-compliant (no regrowth involved)	Compliant (Cat X < 20 ha Reg Veg)
1943	Pasture	21.33	Less than 20ha Reg Veg	No regrowth	2014/2015	Yes	Yes									0	21.33	21.33	100	2009/003271																											Mitchell Grass Downs	Potentially non-compliant (no regrowth involved)	Compliant (Cat X < 20 ha Reg Veg)
1951	Pasture	20.07	Less than 20ha Reg Veg	No regrowth	2014/2015	Yes	Yes									0	20.07	20.07	100	2009/000467																											Brigalow Belt South	Potentially non-compliant (no regrowth involved)	Compliant (Cat X < 20 ha Reg Veg)
1953	Pasture	22.23	Less than 20ha Reg Veg	22.118	2014/2015	Yes	Yes		0.112031							0.147794	22.0822	22.23	100	2005/101358																											South Eastern Queensland	Potentially non-compliant (remove regrowth from total)	Compliant (Cat X < 20 ha Reg Veg)
1954	Pasture	26.37	Less than 20ha Reg Veg	No regrowth	2014/2015	No	No									12.0359	14.3341	26.37	100																												Mitchell Grass Downs	Legislation not relevant (no MNES)	Compliant (Cat X < 20 ha Reg Veg)
1955	Pasture	26.64	Less than 20ha Reg Veg	24.3239	2014/2015	Yes	Yes		2.31611							4.24875	22.3913	26.64	100	2008/009153																						26.64					South Eastern Queensland	Potentially non-compliant (remove regrowth from total)	Compliant (Cat X < 20 ha Reg Veg)
1956	Pasture	60.3	Less than 20ha Reg Veg	51.4066	2014/2015	Yes	Yes		8.89343							0.74536	59.5546	60.3	100	2006/008360																											Brigalow Belt South	Potentially non-compliant (remove regrowth from total)	Compliant (Cat X < 20 ha Reg Veg)
1957	Pasture	21.69	Less than 20ha Reg Veg	17.6228	2014/2015	Yes	Yes		4.06718							0.165141	21.5249	21.69	100																							21.69					South Eastern Queensland	Compliant - exempt (less than 20 ha of habitat after subtracting regrowth)	Compliant (Cat X < 20 ha Reg Veg)
1958	Pasture	21.51	Less than 20ha Reg Veg	No regrowth	2014/2015	Yes	Yes									3.76576	17.7442	21.51	100	2009/003860																											Brigalow Belt South	Potentially non-compliant (no regrowth involved)	Compliant (Cat X < 20 ha Reg Veg)
1960	Pasture	31.41	Less than 20ha Reg Veg	No regrowth	2014/2015	Yes	Yes									2.84395	28.566	31.41	100																												Mitchell Grass Downs	Potentially non-compliant (no regrowth involved)	Compliant (Cat X < 20 ha Reg Veg)
1962	Pasture	22.95	Less than 20ha Reg Veg	22.7628	2014/2015	No	No		0.187243							0	22.95	22.95	100	2006/003562																											Brigalow Belt South	Legislation not relevant (no MNES)	Compliant (Cat X < 20 ha Reg Veg)
1966	Pasture	20.16	Less than 20ha Reg Veg	2.20287	2014/2015	Yes	Yes		17.9571							1.41449	18.7455	20.16	100	2005/105355																											Brigalow Belt South	Compliant - exempt (less than 20 ha of habitat after subtracting regrowth)	Compliant (Cat X < 20 ha Reg Veg)
1970	Pasture	30.51	Less than 20ha Reg Veg	3.78227	2014/2015	Yes	Yes	Weeping Myall Woodlands	26.7277							0.26257	30.2474	30.51	100																												Brigalow Belt South	Compliant - exempt (less than 20 ha of habitat after subtracting regrowth)	Compliant (Cat X < 20 ha Reg Veg)
1972	Pasture	68.76	Less than 20ha Reg Veg	No regrowth	2014/2015	Yes	Yes									0	68.76	68.76	100	2008/010049																											Brigalow Belt South	Potentially non-compliant (no regrowth involved)	Compliant (Cat X < 20 ha Reg Veg)
1976	Pasture	213.3	161.647	206.744	2014/2015	Yes	Yes		6.55608							161.647	51.6526	213.3	100																												Brigalow Belt South	Potentially non-compliant (remove regrowth from total)	Potentially non-compliant (minus Cat X)
1978	Pasture	30.51	Less than 20ha Reg Veg	2.38376	2014/2015	Yes	Yes		28.1262							1.90733	28.6027	30.51	100	2013/000339																						30.51					South Eastern Queensland	Compliant - exempt (less than 20 ha of habitat after subtracting regrowth)	Compliant (Cat X < 20 ha Reg Veg)
1979	Pasture	47.25	Less than 20ha Reg Veg	6.7558	2014/2015	Yes	Yes		40.4942							0.735597	46.5144	47.25	100	2009/008765																											Brigalow Belt South	Compliant - exempt (less than 20 ha of habitat after subtracting regrowth)	Compliant (Cat X < 20 ha Reg Veg)
1983	Thinning	107.37	105.778	106.151	2014/2015	Yes	Yes		1.21851							105.778	1.59243	107.37	100	2008/002974									Yes	1735290115	1884/PH204	2015	Thinning														Brigalow Belt South	Potentially non-compliant (remove regrowth from total)	Compliant (AMP/SAC notification)
1984	Pasture	89.19	Less than 20ha Reg Veg	41.752	2014/2015	Yes	Yes	Weeping Myall Woodlands	47.438							0.285756	88.9042	89.19	100																												Brigalow Belt South	Potentially non-compliant (remove regrowth from total)	Compliant (Cat X < 20 ha Reg Veg)
1985	Pasture	20.34	Less than 20ha Reg Veg	9.54917	2014/2015	Yes	Yes		10.7908							0	20.34	20.34	100																												Brigalow Belt South	Compliant - exempt (less than 20 ha of habitat after subtracting regrowth)	Compliant (Cat X < 20 ha Reg Veg)
1986	Pasture	85.86	Less than 20ha Reg Veg	82.1578	2014/2015	Yes	Yes		3.70222							9.59266	76.2673	85.86	100	2009/003508																											Brigalow Belt South	Potentially non-compliant (remove regrowth from total)	Compliant (Cat X < 20 ha Reg Veg)
1987	Pasture	48.6	Less than 20ha Reg Veg	No regrowth	2014/2015	Yes	Yes									0.00609643	48.5939	48.6	100																												South Eastern Queensland	Potentially non-compliant (no regrowth involved)	Compliant (Cat X < 20 ha Reg Veg)
1988	Pasture	25.74	25.0287	25.229	2014/2015	Yes	Yes		0.511003							25.0287	0.711311	25.74	100										Yes	1450211114	3481/PH2114	2014	Thinning														Brigalow Belt South	Potentially non-compliant (remove regrowth from total)	Compliant (AMP/SAC notification)
1989	Pasture	56.7	56.6346	No regrowth	2014/2015	Yes	Yes									56.6346	0.0653623	56.7	100																												Mitchell Grass Downs	Potentially non-compliant (no regrowth involved)	Potentially non-compliant (minus Cat X)
1995	Pasture	90.99	48.5304	81.6477	2014/2015	Yes	Yes		9.3423							48.5304	42.4596	90.99	100	2005/105122																											Brigalow Belt South	Potentially non-compliant (remove regrowth from total)	Potentially non-compliant (minus Cat X)
1998	Pasture	20.34	Less than 20ha Reg Veg	No regrowth	2014/2015	Yes	Yes									19.6591	0.680882	20.34	100										Yes	1450211114	3481/PH2114	2014	Thinning														Brigalow Belt South	Potentially non-compliant (no regrowth involved)	Compliant (Cat X < 20 ha Reg Veg + AMP/SAC notification)
1999	Pasture	505.35	344.33	453.42	2014/2015	Yes	Yes		51.9297							344.33	161.02	505.35	100																												Mitchell Grass Downs	Potentially non-compliant (remove regrowth from total)	Potentially non-compliant (minus Cat X)
2001	Pasture	39.69	Less than 20ha Reg Veg	No regrowth	2014/2015	Yes	Yes									2.90594	36.7841	39.69	100	2005/100414																											Brigalow Belt South	Potentially non-compliant (no regrowth involved)	Compliant (Cat X < 20 ha Reg Veg)
2002	Pasture	23.85	Less than 20ha Reg Veg	23.3235	2014/2015	Yes	Yes		0.526456							18.7651	5.08486	23.85	100	2006/008558									Yes	1450211114	3481/PH2114	2014	Thinning														Brigalow Belt South	Potentially non-compliant (remove regrowth from total)	Compliant (Cat X < 20 ha Reg Veg + AMP/SAC notification)
2003	Pasture	49.05	21.7682	No regrowth	2014/2015	Yes	Yes									21.7682	27.2818	49.05	100	2005/100414																											Brigalow Belt South	Potentially non-compliant (no regrowth involved)	Potentially non-compliant (minus Cat X)
2004	Pasture	64.53	33.5289	39.9748	2014/2015	Yes	Yes		24.5552							33.5289	31.0011	64.53	100																												Mitchell Grass Downs	Potentially non-compliant (remove regrowth from total)	Potentially non-compliant (minus Cat X)
2006	Pasture	23.04	22.236	No regrowth	2014/2015	Yes	Yes									22.236	0.803977	23.04	100	2005/100403																											Brigalow Belt South	Potentially non-compliant (no regrowth involved)	Potentially non-compliant (minus Cat X)
2007	Thinning	20.7	20.609	20.3749	2014/2015	Yes	Yes		0.325101							20.609	0.0909602	20.7	100	2008/002974									Yes	1735290115	1884/PH204	2015	Thinning														Mulga Lands	Potentially non-compliant (remove regrowth from total)	Compliant (AMP/SAC notification)
2009	Pasture	27.45	20.8623	No regrowth	2014/2015	Yes	Yes									20.8623	6.58765	27.45	100	2006/008558									Yes	1450211114	3481/PH2114	2014	Thinning														Brigalow Belt South	Potentially non-compliant (no regrowth involved)	Compliant (AMP/SAC notification)
2010	Pasture	82.71	66.3556	82.5445	2014/2015	Yes	Yes		0.165508							66.3556	16.3544	82.71	100																												Mitchell Grass Downs	Potentially non-compliant (remove regrowth from total)	Potentially non-compliant (minus Cat X)
2011	Pasture	76.23	75.9229	75.6722	2014/2015	Yes	Yes		0.557772							75.9229	0.307106	76.23	100																												Mitchell Grass Downs	Potentially non-compliant (remove regrowth from total)	Potentially non-compliant (minus Cat X)
2012	Pasture	28.44	27.6674	27.9653	2014/2015	Yes	Yes		0.474742							27.6674	0.772608	28.44	100																												Mitchell Grass Downs	Potentially non-compliant (remove regrowth from total)	Potentially non-compliant (minus Cat X)
2013	Thinning	24.21	23.089	23.5254	2014/2015	Yes	Yes		0.684598							23.089	1.12104	24.21	100	2008/002974									Yes	1735290115	1884/PH204	2015	Thinning														Mulga Lands	Potentially non-compliant (remove regrowth from total)	Compliant (AMP/SAC notification)
2014	Pasture	26.82	Less than 20ha Reg Veg	21.4209	2014/2015	Yes	Yes		5.39906							0.575653	26.2444	26.82	100																												Brigalow Belt South	Potentially non-compliant (remove regrowth from total)	Compliant (Cat X < 20 ha Reg Veg)
2018	Pasture	29.7	23.4283	29.3404	2014/2015	Yes	Yes		0.359572							23.4283	6.27167	29.7	100																												Mitchell Grass Downs	Potentially non-compliant (remove regrowth from total)	Potentially non-compliant (minus Cat X)
2020	Thinning	35.28	31.8873	31.2111	2014/2015	Yes	Yes		4.06894							31.8873	3.39272	35.28	100	2008/002974									Yes	1735290115	1884/PH204	2015	Thinning														Mulga Lands	Potentially non-compliant (remove regrowth from total)	Compliant (AMP/SAC notification)
2021	Pasture	20.7	Less than 20ha Reg Veg	No regrowth	2014/2015	Yes	Yes									16.9206	3.77941	20.7	100	2005/100414																											Brigalow Belt South	Potentially non-compliant (no regrowth involved)	Compliant (Cat X < 20 ha Reg Veg)
2022	Pasture	74.25	74.1295	74.1357	2014/2015	Yes	Yes		0.114306							74.1295	0.120472	74.25	100																												Mitchell Grass Downs	Potentially non-compliant (remove regrowth from total)	Potentially non-compliant (minus Cat X)
2023	Pasture	25.83	Less than 20ha Reg Veg	No regrowth	2014/2015	No	No									6.44785	19.3821	25.83	100	2009/007036																											Brigalow Belt South	Legislation not relevant (no MNES)	Compliant (Cat X < 20 ha Reg Veg)
2028	Pasture	107.91	94.0702	107.213	2014/2015	No	No		0.696709							94.0702	13.8398	107.91	100																												Mitchell Grass Downs	Legislation not relevant (no MNES)	Potentially non-compliant (minus Cat X)
2030	Thinning	22.77	21.0614	20.6829	2014/2015	Yes	Yes		2.08706							21.0614	1.7086	22.77	100	2008/002974									Yes	1735290115	1884/PH204	2015	Thinning														Mulga Lands	Potentially non-compliant (remove regrowth from total)	Compliant (AMP/SAC notification)
2031	Pasture	36.72	27.9522	No regrowth	2014/2015	Yes	Yes									27.9522	8.76778	36.72	100																												Mitchell Grass Downs	Potentially non-compliant (no regrowth involved)	Potentially non-compliant (minus Cat X)
2032	Pasture	287.19	270.924	286.991	2014/2015	Yes	Yes		0.198516							270.924	16.2655	287.19	100																												Mitchell Grass Downs	Potentially non-compliant (remove regrowth from total)	Potentially non-compliant (minus Cat X)
2034	Thinning	117.63	114.821	115.042	2014/2015	Yes	Yes		2.58804							114.821	2.80946	117.63	100	2008/002974									Yes	1735290115	1884/PH204	2015	Thinning														Mulga Lands	Potentially non-compliant (remove regrowth from total)	Compliant (AMP/SAC notification)
2036	Pasture	22.23	Less than 20ha Reg Veg	2.96045	2014/2015	Yes	Yes		19.2696							0	22.23	22.23	100	2005/104037																											Brigalow Belt South	Compliant - exempt (less than 20 ha of habitat after subtracting regrowth)	Compliant (Cat X < 20 ha Reg Veg)
2037	Pasture	118.89	118.367	118.593	2014/2015	No	No		0.296565							118.367	0.523419	118.89	100																												Mulga Lands	Legislation not relevant (no MNES)	Potentially non-compliant (minus Cat X)
2043	Pasture	46.08	Less than 20ha Reg Veg	9.94495	2014/2015	Yes	Yes		36.135							0	46.08	46.08	100	2009/002238																											South Eastern Queensland	Compliant - exempt (less than 20 ha of habitat after subtracting regrowth)	Compliant (Cat X < 20 ha Reg Veg)
2044	Pasture	32.22	Less than 20ha Reg Veg	No regrowth	2014/2015	Yes	Yes									2.25522	29.9648	32.22	100																												Brigalow Belt South	Potentially non-compliant (no regrowth involved)	Compliant (Cat X < 20 ha Reg Veg)
2045	Pasture	22.14	Less than 20ha Reg Veg	21.4651	2014/2015	No	No		0.6749							2.98735	19.1527	22.14	100																												Mulga Lands	Legislation not relevant (no MNES)	Compliant (Cat X < 20 ha Reg Veg)
2047	Pasture	22.14	Less than 20ha Reg Veg	22.0666	2014/2015	No	No		0.0734128							8.38544	13.7546	22.14	100																												Mulga Lands	Legislation not relevant (no MNES)	Compliant (Cat X < 20 ha Reg Veg)
2048	Pasture	24.3	22.1609	24.2295	2014/2015	No	No		0.0704587							22.1609	2.13911	24.3	100																												Mulga Lands	Legislation not relevant (no MNES)	Potentially non-compliant (minus Cat X)
2049	Pasture	66.15	Less than 20ha Reg Veg	25.4902	2014/2015	Yes	Yes		40.6598							1.95446	64.1955	66.15	100	2008/002554																											Brigalow Belt South	Potentially non-compliant (remove regrowth from total)	Compliant (Cat X < 20 ha Reg Veg)
2051	Pasture	94.59	Less than 20ha Reg Veg	93.7653	2014/2015	Yes	Yes		0.824703							0.381422	94.2086	94.59	100																												Brigalow Belt South	Potentially non-compliant (remove regrowth from total)	Compliant (Cat X < 20 ha Reg Veg)
2052	Pasture	32.13	26.3955	31.9602	2014/2015	Yes	Yes		0.169782							26.3955	5.7345	32.13	100																												Brigalow Belt South	Potentially non-compliant (remove regrowth from total)	Potentially non-compliant (minus Cat X)
2053	Pasture	45.18	45.1093	No regrowth	2014/2015	Yes	Yes									45.1093	0.0707013	45.18	100																												Brigalow Belt South	Potentially non-compliant (no regrowth involved)	Potentially non-compliant (minus Cat X)
2057	Pasture	56.43	48.6006	No regrowth	2014/2015	Yes	Yes									48.6006	7.82936	56.43	100																												Brigalow Belt South	Potentially non-compliant (no regrowth involved)	Potentially non-compliant (minus Cat X)
2058	Pasture	20.97	20.97	No regrowth	2014/2015	No	No									20.97		20.97	100																												Mulga Lands	Legislation not relevant (no MNES)	Potentially non-compliant (minus Cat X)
2060	Pasture	34.29	Less than 20ha Reg Veg	34.1608	2014/2015	No	No		0.129174							10.3895	23.9005	34.29	100																												Mulga Lands	Legislation not relevant (no MNES)	Compliant (Cat X < 20 ha Reg Veg)
2062	Pasture	26.55	26.0604	26.4884	2014/2015	Yes	Yes		0.0615532							26.0604	0.489599	26.55	100																												Brigalow Belt South	Potentially non-compliant (remove regrowth from total)	Potentially non-compliant (minus Cat X)
2064	Pasture	85.5	84.2723	No regrowth	2014/2015	Yes	Yes									84.2723	1.22769	85.5	100																												Brigalow Belt South	Potentially non-compliant (no regrowth involved)	Potentially non-compliant (minus Cat X)
2065	Pasture	41.58	41.4846	No regrowth	2014/2015	Yes	Yes	Weeping Myall Woodlands								41.4846	0.0953966	41.58	100																												Brigalow Belt South	Potentially non-compliant (no regrowth involved)	Potentially non-compliant (minus Cat X)
2067	Pasture	20.61	Less than 20ha Reg Veg	3.26727	2014/2015	Yes	Yes		17.3427							0.126152	20.4839	20.61	100																												Brigalow Belt South	Compliant - exempt (less than 20 ha of habitat after subtracting regrowth)	Compliant (Cat X < 20 ha Reg Veg)
2070	Pasture	46.89	Less than 20ha Reg Veg	No regrowth	2014/2015	Yes	Yes									4.46435	42.4256	46.89	100	2011/002486																											Brigalow Belt South	Potentially non-compliant (no regrowth involved)	Compliant (Cat X < 20 ha Reg Veg)
2071	Pasture	124.83	124.405	No regrowth	2014/2015	No	No									124.405	0.425195	124.83	100																												Mulga Lands	Legislation not relevant (no MNES)	Potentially non-compliant (minus Cat X)
2072	Pasture	20.07	Less than 20ha Reg Veg	No regrowth	2014/2015	Yes	Yes									17.951	2.11896	20.07	100																												Brigalow Belt South	Potentially non-compliant (no regrowth involved)	Compliant (Cat X < 20 ha Reg Veg)
2075	Pasture	27.81	27.2022	No regrowth	2014/2015	Yes	Yes									27.2022	0.607795	27.81	100																												Brigalow Belt South	Potentially non-compliant (no regrowth involved)	Potentially non-compliant (minus Cat X)
2076	Pasture	24.48	Less than 20ha Reg Veg	No regrowth	2014/2015	Yes	Yes									19.5329	4.94715	24.48	100																												Brigalow Belt South	Potentially non-compliant (no regrowth involved)	Compliant (Cat X < 20 ha Reg Veg)
2079	Pasture	20.79	Less than 20ha Reg Veg	18.9276	2014/2015	Yes	Yes		1.86243							0.0663523	20.7236	20.79	100	2009/003508																											Brigalow Belt South	Compliant - exempt (less than 20 ha of habitat after subtracting regrowth)	Compliant (Cat X < 20 ha Reg Veg)
2081	Pasture	102.87	32.1977	No regrowth	2014/2015	Yes	Yes									32.1977	70.6723	102.87	100																												Brigalow Belt South	Potentially non-compliant (no regrowth involved)	Potentially non-compliant (minus Cat X)
2086	Pasture	471.24	Less than 20ha Reg Veg	335.681	2014/2015	Yes	Yes		135.559							5.89696	465.343	471.24	100																												Brigalow Belt South	Potentially non-compliant (remove regrowth from total)	Compliant (Cat X < 20 ha Reg Veg)
2087	Pasture	40.14	Less than 20ha Reg Veg	4.52215	2014/2015	Yes	Yes	Weeping Myall Woodlands	35.6179							0.767589	39.3724	40.14	100																												Brigalow Belt South	Compliant - exempt (less than 20 ha of habitat after subtracting regrowth)	Compliant (Cat X < 20 ha Reg Veg)
2088	Pasture	108.63	Less than 20ha Reg Veg	41.5846	2014/2015	Yes	Yes		67.0454							0.709081	107.921	108.63	100																												Brigalow Belt South	Potentially non-compliant (remove regrowth from total)	Compliant (Cat X < 20 ha Reg Veg)
2091	Pasture	27.54	23.8925	27.4483	2014/2015	Yes	Yes		0.091652							23.8925	3.64749	27.54	100																												Brigalow Belt South	Potentially non-compliant (remove regrowth from total)	Potentially non-compliant (minus Cat X)
2097	Pasture	259.56	153.011	258.412	2014/2015	Yes	Yes		1.14812							153.011	106.549	259.56	100																												Brigalow Belt South	Potentially non-compliant (remove regrowth from total)	Potentially non-compliant (minus Cat X)
2100	Pasture	32.49	Less than 20ha Reg Veg	9.56701	2014/2015	Yes	Yes		22.923							0.0169317	32.4731	32.49	100	2009/008452																											South Eastern Queensland	Compliant - exempt (less than 20 ha of habitat after subtracting regrowth)	Compliant (Cat X < 20 ha Reg Veg)
2103	Pasture	20.61	20.61	No regrowth	2014/2015	No	No									20.61		20.61	100						Yes	Mulga Lands Fodder Harvesting	2013-11-18	5/TH10																			Mulga Lands	Legislation not relevant (no MNES)	Compliant (AMP/SAC notification)
2104	Pasture	27.45	27.1493	25.616	2014/2015	No	No		1.83403							27.1493	0.300661	27.45	100	2005/103354									Yes	140181213	1/MCY60	2013	Fodder														Mulga Lands	Legislation not relevant (no MNES)	Compliant (AMP/SAC notification)
2105	Thinning	27.36	26.4747	26.0887	2014/2015	Yes	Yes		1.27134							26.4747	0.88531	27.36	100																												South Eastern Queensland	Potentially non-compliant (remove regrowth from total)	Potentially non-compliant (minus Cat X)
2106	Pasture	39.69	38.8444	39.3452	2014/2015	No	No		0.344781							38.8444	0.845619	39.69	100	2008/008544									Yes	140181213	1/MCY60	2013	Fodder														Mulga Lands	Legislation not relevant (no MNES)	Compliant (AMP/SAC notification)
2108	Pasture	21.69	Less than 20ha Reg Veg	No regrowth	2014/2015	Yes	Yes	Semi-evergreen vine thickets of the Brigalow Belt (North and South) and Nandewar Bioregions								0.956746	20.7333	21.69	100	2010/002287																											Brigalow Belt South	Potentially non-compliant (no regrowth involved)	Compliant (Cat X < 20 ha Reg Veg)
2110	Pasture	26.37	Less than 20ha Reg Veg	3.43713	2014/2015	No	No		22.9329							5.75179	20.6182	26.37	100	2008/008544									Yes	140181213	1/MCY60	2013	Fodder														Mulga Lands	Legislation not relevant (no MNES)	Compliant (Cat X < 20 ha Reg Veg + AMP/SAC notification)
2111	Pasture	27	Less than 20ha Reg Veg	19.2098	2014/2015	Yes	Yes	Weeping Myall Woodlands	7.79018							0.00826973	26.9917	27	100	2010/004541																						1.0545					Brigalow Belt South	Compliant - exempt (less than 20 ha of habitat after subtracting regrowth)	Compliant (Cat X < 20 ha Reg Veg)
2113	Pasture	20.34	Less than 20ha Reg Veg	18.9785	2014/2015	No	No		1.36149							16.3206	4.01937	20.34	100	2008/008544									Yes	140181213	1/MCY60	2013	Fodder														Mulga Lands	Legislation not relevant (no MNES)	Compliant (Cat X < 20 ha Reg Veg + AMP/SAC notification)
2114	Pasture	241.02	240.194	239.411	2014/2015	No	No		1.60938							240.194	0.826114	241.02	100	2005/103354									Yes	140181213	1/MCY60	2013	Fodder														Mulga Lands	Legislation not relevant (no MNES)	Compliant (AMP/SAC notification)
2115	Pasture	28.71	28.71	28.2863	2014/2015	No	No		0.423656							28.71		28.71	100	2005/103354									Yes	140181213	1/MCY60	2013	Fodder														Mulga Lands	Legislation not relevant (no MNES)	Compliant (AMP/SAC notification)
2118	Pasture	29.34	29.34	29.1062	2014/2015	No	No		0.233774							29.34		29.34	100										Yes	140181213	1/MCY60	2013	Fodder														Mulga Lands	Legislation not relevant (no MNES)	Compliant (AMP/SAC notification)
2120	Pasture	95.4	66.2518	65.4359	2014/2015	No	No		29.9641							66.2518	29.1482	95.4	100	2008/008544									Yes	140181213	1/MCY60	2013	Fodder														Mulga Lands	Legislation not relevant (no MNES)	Compliant (AMP/SAC notification)
2121	Pasture	110.43	110.43	109.098	2014/2015	No	No		1.33162							110.43		110.43	100										Yes	140181213	1/MCY60	2013	Fodder														Mulga Lands	Legislation not relevant (no MNES)	Compliant (AMP/SAC notification)
2123	Timber Plantation	251.28	251.28	No regrowth	2014/2015	Yes	Yes									251.28		251.28	100																										Forrest SF	100	Brigalow Belt South	Potentially non-compliant (no regrowth involved)	Compliant (FA exempt)
2127	Pasture	26.55	Less than 20ha Reg Veg	No regrowth	2014/2015	Yes	Yes									0	26.55	26.55	100	2007/010336																											Mitchell Grass Downs	Potentially non-compliant (no regrowth involved)	Compliant (Cat X < 20 ha Reg Veg)
2128	Pasture	28.08	Less than 20ha Reg Veg	12.7066	2014/2015	Yes	Yes		15.3734							0.0251103	28.0549	28.08	100	2005/101849																						6.48864					South Eastern Queensland	Compliant - exempt (less than 20 ha of habitat after subtracting regrowth)	Compliant (Cat X < 20 ha Reg Veg)
2130	Pasture	51.75	Less than 20ha Reg Veg	10.6626	2014/2015	Yes	Yes		41.0874							4.346	47.404	51.75	100	2008/002554																											Brigalow Belt South	Compliant - exempt (less than 20 ha of habitat after subtracting regrowth)	Compliant (Cat X < 20 ha Reg Veg)
2134	Pasture	21.42	Less than 20ha Reg Veg	4.76119	2014/2015	Yes	Yes		16.6588							1.33992	20.0801	21.42	100	2008/002554																											Brigalow Belt South	Compliant - exempt (less than 20 ha of habitat after subtracting regrowth)	Compliant (Cat X < 20 ha Reg Veg)
2135	Pasture	25.2	Less than 20ha Reg Veg	No regrowth	2014/2015	Yes	Yes									0	25.2	25.2	100	2005/106173																											Brigalow Belt South	Potentially non-compliant (no regrowth involved)	Compliant (Cat X < 20 ha Reg Veg)
2136	Pasture	58.05	Less than 20ha Reg Veg	34.4145	2014/2015	Yes	Yes		23.6355							5.56694	52.4831	58.05	100	2008/002554																											Brigalow Belt South	Potentially non-compliant (remove regrowth from total)	Compliant (Cat X < 20 ha Reg Veg)
2137	Pasture	51.21	Less than 20ha Reg Veg	9.7551	2014/2015	Yes	Yes		41.4549							0.453905	50.7561	51.21	100	2006/010956																											Brigalow Belt South	Compliant - exempt (less than 20 ha of habitat after subtracting regrowth)	Compliant (Cat X < 20 ha Reg Veg)
2138	Pasture	34.74	Less than 20ha Reg Veg	7.87535	2014/2015	Yes	Yes		26.8646							1.23365	33.5064	34.74	100	2008/002554																											Brigalow Belt South	Compliant - exempt (less than 20 ha of habitat after subtracting regrowth)	Compliant (Cat X < 20 ha Reg Veg)
2140	Pasture	302.58	Less than 20ha Reg Veg	302.079	2014/2015	Yes	Yes		0.500862							0.118966	302.461	302.58	100										Yes	1409071114	1328/MNG53	2014	Thinning														Brigalow Belt South	Potentially non-compliant (remove regrowth from total)	Compliant (Cat X < 20 ha Reg Veg + AMP/SAC notification)
2143	Thinning	171	170.921	No regrowth	2014/2015	Yes	Yes									170.921	0.0793094	171	100										Yes	2303240515	3/LO67	2015	Thinning														Mulga Lands	Potentially non-compliant (no regrowth involved)	Compliant (AMP/SAC notification)
2144	Pasture	358.92	Less than 20ha Reg Veg	32.4822	2014/2015	Yes	Yes		326.438							1.64055	357.279	358.92	100	2009/008444																											Brigalow Belt South	Potentially non-compliant (remove regrowth from total)	Compliant (Cat X < 20 ha Reg Veg)
2145	Thinning	57.96	57.7784	No regrowth	2014/2015	Yes	Yes									57.96		57.96	100										Yes	2431030715	8/LO65	2015	Fodder; Thinning														Mitchell Grass Downs	Potentially non-compliant (no regrowth involved)	Compliant (AMP/SAC notification)
2147	Thinning	34.2	32.4825	No regrowth	2014/2015	No	No									32.4825	1.71752	34.2	100										Yes	2303240515	3/LO67	2015	Thinning														Mulga Lands	Legislation not relevant (no MNES)	Compliant (AMP/SAC notification)
2154	Pasture	35.82	32.4853	No regrowth	2014/2015	Yes	Yes									32.4853	3.33471	35.82	100	2010/006231																											Brigalow Belt South	Potentially non-compliant (no regrowth involved)	Potentially non-compliant (minus Cat X)
2155	Pasture	43.29	Less than 20ha Reg Veg	43.2285	2014/2015	Yes	Yes		0.0615152							0	43.29	43.29	100										Yes	1675230115	1/MNG10	2015	Thinning														Brigalow Belt South	Potentially non-compliant (remove regrowth from total)	Compliant (Cat X < 20 ha Reg Veg + AMP/SAC notification)
2157	Thinning	126.81	126.808	No regrowth	2014/2015	Yes	Yes									126.808	0.00163473	126.81	100										Yes	2431030715	8/LO65	2015	Fodder; Thinning														Mitchell Grass Downs	Potentially non-compliant (no regrowth involved)	Compliant (AMP/SAC notification)
2158	Pasture	68.67	Less than 20ha Reg Veg	No regrowth	2014/2015	Yes	Yes									0	68.67	68.67	100										Yes	1675230115	1/MNG10	2015	Thinning														Brigalow Belt South	Potentially non-compliant (no regrowth involved)	Compliant (Cat X < 20 ha Reg Veg + AMP/SAC notification)
2159	Thinning	89.37	85.8458	No regrowth	2014/2015	Yes	Yes									89.37		89.37	100										Yes	2431030715	8/LO65	2015	Fodder; Thinning														Mitchell Grass Downs	Potentially non-compliant (no regrowth involved)	Compliant (AMP/SAC notification)
2160	Pasture	24.12	Less than 20ha Reg Veg	No regrowth	2014/2015	No	No									9.48855	14.6314	24.12	100																												Mulga Lands	Legislation not relevant (no MNES)	Compliant (Cat X < 20 ha Reg Veg)
2161	Thinning	20.88	Less than 20ha Reg Veg	No regrowth	2014/2015	No	No									18.7609	2.11913	20.88	100										Yes	2303240515	3/LO67	2015	Thinning														Mulga Lands	Legislation not relevant (no MNES)	Compliant (Cat X < 20 ha Reg Veg + AMP/SAC notification)
2162	Thinning	24.93	21.5999	24.8684	2014/2015	No	No		0.0615533							21.5999	3.33011	24.93	100										Yes	2303240515	3/LO67	2015	Thinning														Mulga Lands	Legislation not relevant (no MNES)	Compliant (AMP/SAC notification)
2167	Pasture	158.31	63.3978	No regrowth	2014/2015	No	No									63.3978	94.9122	158.31	100	2015/003637									Yes	2303240515	3/LO67	2015	Thinning														Mulga Lands	Legislation not relevant (no MNES)	Compliant (AMP/SAC notification)
2168	Pasture	39.87	38.9408	39.5417	2014/2015	Yes	Yes		0.328257							38.9408	0.929189	39.87	100	2011/002486																											Brigalow Belt South	Potentially non-compliant (remove regrowth from total)	Potentially non-compliant (minus Cat X)
2169	Pasture	65.97	65.6569	64.4458	2014/2015	Yes	Yes		1.52415							65.6569	0.313104	65.97	100										Yes	1675230115	1/MNG10	2015	Thinning														Mulga Lands	Potentially non-compliant (remove regrowth from total)	Compliant (AMP/SAC notification)
2170	Thinning	77.31	77.31	No regrowth	2014/2015	Yes	Yes									77.31		77.31	100										Yes	2431030715	8/LO65	2015	Fodder; Thinning														Mitchell Grass Downs	Potentially non-compliant (no regrowth involved)	Compliant (AMP/SAC notification)
2171	Thinning	64.08	63.5903	No regrowth	2014/2015	No	No									63.5903	0.489712	64.08	100										Yes	484210314	7/LO70	2014	Fodder														Mulga Lands	Legislation not relevant (no MNES)	Compliant (AMP/SAC notification)
2172	Pasture	228.06	100.577	215.81	2014/2015	Yes	Yes	Brigalow (Acacia harpophylla dominant and co-dominant)	12.2499							100.577	127.483	228.06	100	2010/006231																											Brigalow Belt South	Potentially non-compliant (remove regrowth from total)	Potentially non-compliant (minus Cat X)
2174	Pasture	30.15	Less than 20ha Reg Veg	No regrowth	2014/2015	Yes	Yes									0.0602767	30.0897	30.15	100	2006/004501																											South Eastern Queensland	Potentially non-compliant (no regrowth involved)	Compliant (Cat X < 20 ha Reg Veg)
2176	Pasture	27.27	Less than 20ha Reg Veg	9.30394	2014/2015	Yes	Yes		17.9661							0	27.27	27.27	100																												Brigalow Belt South	Compliant - exempt (less than 20 ha of habitat after subtracting regrowth)	Compliant (Cat X < 20 ha Reg Veg)
2178	Pasture	59.58	Less than 20ha Reg Veg	7.012	2014/2015	Yes	Yes		52.568							3.2388	56.3412	59.58	100	2009/008444																											Brigalow Belt South	Compliant - exempt (less than 20 ha of habitat after subtracting regrowth)	Compliant (Cat X < 20 ha Reg Veg)
2180	Thinning	34.83	34.83	34.7782	2014/2015	Yes	Yes		0.0518065							34.83		34.83	100										Yes	1016200814	4/LO66	2014	Encroachment														Mitchell Grass Downs	Potentially non-compliant (remove regrowth from total)	Compliant (AMP/SAC notification)
2184	Pasture	54.72	39.6345	54.6534	2014/2015	No	No		0.0666341							39.6345	15.0855	54.72	100																												Mulga Lands	Legislation not relevant (no MNES)	Potentially non-compliant (minus Cat X)
2185	Pasture	21.42	Less than 20ha Reg Veg	4.57518	2014/2015	Yes	Yes		16.8448							4.42031	16.9997	21.42	100																												Brigalow Belt South	Compliant - exempt (less than 20 ha of habitat after subtracting regrowth)	Compliant (Cat X < 20 ha Reg Veg)
2186	Missed clearing in previous era	23.94	Less than 20ha Reg Veg	No regrowth	2014/2015	Yes	Yes									0	23.94	23.94	100																												Brigalow Belt South	Potentially non-compliant (no regrowth involved)	Compliant (Cat X < 20 ha Reg Veg)
2188	Pasture	36.54	Less than 20ha Reg Veg	36.504	2014/2015	No	No		0.0360202							0.702177	35.8378	36.54	100	2009/008273																											Mulga Lands	Legislation not relevant (no MNES)	Compliant (Cat X < 20 ha Reg Veg)
2191	Pasture	20.7	Less than 20ha Reg Veg	3.25356	2014/2015	Yes	Yes		17.4464							1.03457	19.6654	20.7	100																												Brigalow Belt South	Compliant - exempt (less than 20 ha of habitat after subtracting regrowth)	Compliant (Cat X < 20 ha Reg Veg)
2192	Pasture	38.88	Less than 20ha Reg Veg	9.99647	2014/2015	Yes	Yes		28.8835							0	38.88	38.88	100	2008/007037																						20.7487					Brigalow Belt South	Compliant - exempt (less than 20 ha of habitat after subtracting regrowth)	Compliant (Cat X < 20 ha Reg Veg)
2196	Pasture	38.88	Less than 20ha Reg Veg	12.6053	2014/2015	Yes	Yes		26.2747							4.03861	34.8414	38.88	100	2009/008444																											Brigalow Belt South	Compliant - exempt (less than 20 ha of habitat after subtracting regrowth)	Compliant (Cat X < 20 ha Reg Veg)
2198	Missed clearing in previous era	71.55	Less than 20ha Reg Veg	70.9963	2014/2015	Yes	Yes		0.553702							0	71.55	71.55	100																												Brigalow Belt South	Potentially non-compliant (remove regrowth from total)	Compliant (Cat X < 20 ha Reg Veg)
2199	Pasture	58.23	Less than 20ha Reg Veg	35.8814	2014/2015	Yes	Yes		22.3486							0	58.23	58.23	100	2011/002922																											Brigalow Belt South	Potentially non-compliant (remove regrowth from total)	Compliant (Cat X < 20 ha Reg Veg)
2201	Pasture	33.93	29.6194	33.8907	2014/2015	No	No		0.0392681							29.6194	4.31063	33.93	100	2009/008273																											Mulga Lands	Legislation not relevant (no MNES)	Potentially non-compliant (minus Cat X)
2204	Pasture	65.52	Less than 20ha Reg Veg	52.0831	2014/2015	Yes	Yes		13.4369							0	65.52	65.52	100																												Brigalow Belt South	Potentially non-compliant (remove regrowth from total)	Compliant (Cat X < 20 ha Reg Veg)
2205	Pasture	69.03	Less than 20ha Reg Veg	67.7626	2014/2015	Yes	Yes		1.26743							0	69.03	69.03	100										Yes	1675230115	1/MNG10	2015	Thinning														Brigalow Belt South	Potentially non-compliant (remove regrowth from total)	Compliant (Cat X < 20 ha Reg Veg + AMP/SAC notification)
2206	Missed clearing in previous era	24.93	Less than 20ha Reg Veg	24.83	2014/2015	Yes	Yes		0.100049							0.062234	24.8678	24.93	100																							1.88254					Brigalow Belt South	Potentially non-compliant (remove regrowth from total)	Compliant (Cat X < 20 ha Reg Veg)
2207	Pasture	34.65	34.65	No regrowth	2014/2015	No	No									34.65		34.65	100	2005/103354									Yes	140181213	1/MCY60	2013	Fodder														Mulga Lands	Legislation not relevant (no MNES)	Compliant (AMP/SAC notification)
2208	Missed clearing in previous era	50.4	Less than 20ha Reg Veg	47.6915	2014/2015	Yes	Yes		2.70848							3.15499	47.245	50.4	100																												Brigalow Belt South	Potentially non-compliant (remove regrowth from total)	Compliant (Cat X < 20 ha Reg Veg)
2209	Pasture	22.5	22.5	21.9898	2014/2015	No	No		0.510161							22.5		22.5	100	2005/103354									Yes	140181213	1/MCY60	2013	Fodder														Mulga Lands	Legislation not relevant (no MNES)	Compliant (AMP/SAC notification)
2210	Pasture	23.13	Less than 20ha Reg Veg	10.4176	2014/2015	Yes	Yes		12.7124							0.0250877	23.1049	23.13	100	2007/010501																											Mitchell Grass Downs	Compliant - exempt (less than 20 ha of habitat after subtracting regrowth)	Compliant (Cat X < 20 ha Reg Veg)
2211	Thinning	177.75	176.646	176.459	2014/2015	Yes	Yes		1.29135							176.646	1.10432	177.75	100	2015/001058									Yes	1605130115	3/RP897441	2015	Thinning														Brigalow Belt South	Potentially non-compliant (remove regrowth from total)	Compliant (AMP/SAC notification)
2213	Pasture	144.09	144.09	141.252	2014/2015	No	No		2.83765							144.09	0	144.09	100										Yes	484210314	7/LO70	2014	Fodder														Mulga Lands	Legislation not relevant (no MNES)	Compliant (AMP/SAC notification)
2216	Pasture	20.07	20.07	No regrowth	2014/2015	No	No									20.07		20.07	100						Yes	Mulga Lands Fodder Harvesting	2013-11-29	2/LO71																			Mulga Lands	Legislation not relevant (no MNES)	Compliant (AMP/SAC notification)
2218	Pasture	33.66	Less than 20ha Reg Veg	23.3973	2014/2015	Yes	Yes		10.2627							0.773186	32.8868	33.66	100	2009/004021																											Brigalow Belt South	Potentially non-compliant (remove regrowth from total)	Compliant (Cat X < 20 ha Reg Veg)
2219	Thinning	22.23	22.23	No regrowth	2014/2015	Yes	Yes									22.23		22.23	100																												Brigalow Belt South	Potentially non-compliant (no regrowth involved)	Potentially non-compliant (minus Cat X)
2222	Thinning	55.71	52.8787	54.5279	2014/2015	Yes	Yes		1.18214							52.8787	2.8313	55.71	100	2015/001058									Yes	1605130115	3/RP897441	2015	Thinning														Brigalow Belt South	Potentially non-compliant (remove regrowth from total)	Compliant (AMP/SAC notification)
2223	Thinning	3429.72	3418.4	3400.54	2014/2015	Yes	Yes		29.1764							3418.4	11.3165	3429.72	100	2015/001058									Yes	1605130115	3/RP897441	2014	Thinning														Brigalow Belt South	Potentially non-compliant (remove regrowth from total)	Compliant (AMP/SAC notification)
2228	Pasture	319.05	Less than 20ha Reg Veg	32.2793	2014/2015	Yes	Yes		286.771							2.32711	316.723	319.05	100	2015/001058									Yes	1605130115	3/RP897441	2015	Thinning														Brigalow Belt South	Potentially non-compliant (remove regrowth from total)	Compliant (Cat X < 20 ha Reg Veg + AMP/SAC notification)
2230	Pasture	35.73	Less than 20ha Reg Veg	No regrowth	2014/2015	Yes	Yes									0	35.73	35.73	100	2015/001058									Yes	1605130115	3/RP897441	2015	Thinning														Brigalow Belt South	Potentially non-compliant (no regrowth involved)	Compliant (Cat X < 20 ha Reg Veg + AMP/SAC notification)
2231	Crop	30.15	Less than 20ha Reg Veg	20.2971	2014/2015	Yes	Yes		9.85289							13.3486	16.8014	30.15	100																							20.8937					South Eastern Queensland	Potentially non-compliant (remove regrowth from total)	Compliant (Cat X < 20 ha Reg Veg)
2232	Timber Plantation	20.16	Less than 20ha Reg Veg	No regrowth	2014/2015	Yes	Yes									3.93879	16.2212	20.16	100																										Malmaison SF	100	Brigalow Belt South	Potentially non-compliant (no regrowth involved)	Compliant (Cat X < 20 ha Reg Veg + FA exempt)
2236	Pasture	30.6	Less than 20ha Reg Veg	13.4304	2014/2015	Yes	Yes		17.1696							2.10996	28.49	30.6	100																												Brigalow Belt South	Compliant - exempt (less than 20 ha of habitat after subtracting regrowth)	Compliant (Cat X < 20 ha Reg Veg)
2238	Thinning	190.44	184.716	186.317	2014/2015	Yes	Yes		4.12324							184.716	5.72445	190.44	100	2015/001058									Yes	1605130115	3/RP897441	2015	Thinning														Brigalow Belt South	Potentially non-compliant (remove regrowth from total)	Compliant (AMP/SAC notification)
2241	Pasture	35.46	Less than 20ha Reg Veg	21.276	2014/2015	Yes	Yes		14.184							6.9667	28.4933	35.46	100	2011/002486																											Brigalow Belt South	Potentially non-compliant (remove regrowth from total)	Compliant (Cat X < 20 ha Reg Veg)
2242	Pasture	47.79	Less than 20ha Reg Veg	47.6781	2014/2015	Yes	Yes		0.111856							0.637782	47.1522	47.79	100	2012/006504																											Brigalow Belt South	Potentially non-compliant (remove regrowth from total)	Compliant (Cat X < 20 ha Reg Veg)
2243	Pasture	152.91	Less than 20ha Reg Veg	151.281	2014/2015	Yes	Yes		1.62868							0	152.91	152.91	100	2012/006504																											Brigalow Belt South	Potentially non-compliant (remove regrowth from total)	Compliant (Cat X < 20 ha Reg Veg)
2245	Thinning	23.31	23.31	No regrowth	2014/2015	No	No									23.31		23.31	100										Yes	484210314	7/LO70	2014	Fodder														Mulga Lands	Legislation not relevant (no MNES)	Compliant (AMP/SAC notification)
2247	Pasture	70.74	70.74	No regrowth	2014/2015	No	No									70.74		70.74	100										Yes	2303240515	3/LO67	2015	Thinning														Mulga Lands	Legislation not relevant (no MNES)	Compliant (AMP/SAC notification)
2248	Pasture	153.81	22.0974	152.856	2014/2015	No	No		0.954069							22.0974	131.713	153.81	100	2015/003637																											Mulga Lands	Legislation not relevant (no MNES)	Potentially non-compliant (minus Cat X)
2249	Pasture	25.11	25.11	No regrowth	2014/2015	Yes	Yes									25.11		25.11	100																												Brigalow Belt South	Potentially non-compliant (no regrowth involved)	Potentially non-compliant (minus Cat X)
2250	Pasture	41.22	Less than 20ha Reg Veg	18.055	2014/2015	Yes	Yes		23.165							0	41.22	41.22	100	2010/006231																											Brigalow Belt South	Compliant - exempt (less than 20 ha of habitat after subtracting regrowth)	Compliant (Cat X < 20 ha Reg Veg)
2251	Pasture	58.86	Less than 20ha Reg Veg	3.45799	2014/2015	Yes	Yes		55.402							0	58.86	58.86	100	2007/010501																											Mitchell Grass Downs	Compliant - exempt (less than 20 ha of habitat after subtracting regrowth)	Compliant (Cat X < 20 ha Reg Veg)
2252	Pasture	26.1	26.1	No regrowth	2014/2015	Yes	Yes									26.1		26.1	100										Yes	850210714	4/BND38	2014	Encroachment														Mitchell Grass Downs	Potentially non-compliant (no regrowth involved)	Compliant (AMP/SAC notification)
2254	Pasture	55.08	55.08	No regrowth	2014/2015	No	No									55.08		55.08	100										Yes	2303240515	3/LO67	2015	Thinning														Mulga Lands	Legislation not relevant (no MNES)	Compliant (AMP/SAC notification)
2256	Thinning	216.54	215.695	No regrowth	2014/2015	No	No									215.695	0.845492	216.54	100										Yes	2303240515	3/LO67	2015	Thinning														Mulga Lands	Legislation not relevant (no MNES)	Compliant (AMP/SAC notification)
2257	Pasture	22.68	Less than 20ha Reg Veg	No regrowth	2014/2015	Yes	Yes									0	22.68	22.68	100	2005/100903																											Brigalow Belt South	Potentially non-compliant (no regrowth involved)	Compliant (Cat X < 20 ha Reg Veg)
2258	Pasture	97.38	97.38	No regrowth	2014/2015	No	No									97.38		97.38	100										Yes	2303240515	3/LO67	2015	Thinning														Mulga Lands	Legislation not relevant (no MNES)	Compliant (AMP/SAC notification)
2261	Pasture	43.92	Less than 20ha Reg Veg	No regrowth	2014/2015	Yes	Yes									14.4331	29.4868	43.92	100										Yes	2431030715	8/LO65	2015	Fodder; Thinning														Mitchell Grass Downs	Potentially non-compliant (no regrowth involved)	Compliant (Cat X < 20 ha Reg Veg + AMP/SAC notification)
2262	Thinning	22.77	22.5784	No regrowth	2014/2015	Yes	Yes	Weeping Myall Woodlands								22.5784	0.191644	22.77	100										Yes	1409071114	1328/MNG53	2014	Thinning														Mulga Lands	Potentially non-compliant (no regrowth involved)	Compliant (AMP/SAC notification)
2264	Pasture	24.57	Less than 20ha Reg Veg	No regrowth	2014/2015	Yes	Yes									7.63096	16.939	24.57	100	2010/006231																											Brigalow Belt South	Potentially non-compliant (no regrowth involved)	Compliant (Cat X < 20 ha Reg Veg)
2271	Pasture	22.32	Less than 20ha Reg Veg	4.66957	2014/2015	Yes	Yes		17.6504							0	22.32	22.32	100	2009/005848																											Brigalow Belt South	Compliant - exempt (less than 20 ha of habitat after subtracting regrowth)	Compliant (Cat X < 20 ha Reg Veg)
2273	Pasture	22.59	Less than 20ha Reg Veg	No regrowth	2014/2015	Yes	Yes									0	22.59	22.59	100																												Brigalow Belt South	Potentially non-compliant (no regrowth involved)	Compliant (Cat X < 20 ha Reg Veg)
2275	Pasture	562.59	Less than 20ha Reg Veg	No regrowth	2014/2015	Yes	Yes									3.38167	559.208	562.59	100	2007/008339																											Mitchell Grass Downs	Potentially non-compliant (no regrowth involved)	Compliant (Cat X < 20 ha Reg Veg)
2276	Pasture	64.53	Less than 20ha Reg Veg	11.8693	2014/2015	Yes	Yes		52.6607							2.13672	62.3933	64.53	100	2008/001700					Yes	Mulga Lands Fodder Harvesting	2013-11-29	5/LO76																			Mulga Lands	Compliant - exempt (less than 20 ha of habitat after subtracting regrowth)	Compliant (Cat X < 20 ha Reg Veg + AMP/SAC notification)
2279	Pasture	23.4	23.3292	No regrowth	2014/2015	Yes	Yes									23.3292	0.0708504	23.4	100	2009/004021																											Brigalow Belt South	Potentially non-compliant (no regrowth involved)	Potentially non-compliant (minus Cat X)
2282	Pasture	138.69	22.6441	No regrowth	2014/2015	Yes	Yes									22.6441	116.046	138.69	100	2009/008097									Yes	1873090215	3/SP204532	2015	Thinning														Brigalow Belt South	Potentially non-compliant (no regrowth involved)	Compliant (AMP/SAC notification)
2285	Pasture	279	Less than 20ha Reg Veg	No regrowth	2014/2015	Yes	Yes									0.718743	278.281	279	100	2005/105615																											Mitchell Grass Downs	Potentially non-compliant (no regrowth involved)	Compliant (Cat X < 20 ha Reg Veg)
2287	Pasture	55.71	31.2598	No regrowth	2014/2015	Yes	Yes									31.2598	24.4502	55.71	100	2009/008097									Yes	1873090215	3/SP204532	2015	Thinning														Brigalow Belt South	Potentially non-compliant (no regrowth involved)	Compliant (AMP/SAC notification)
2294	Pasture	31.59	Less than 20ha Reg Veg	No regrowth	2014/2015	Yes	Yes									0	31.59	31.59	100	2009/002108																											Mitchell Grass Downs	Potentially non-compliant (no regrowth involved)	Compliant (Cat X < 20 ha Reg Veg)
2295	Pasture	23.22	Less than 20ha Reg Veg	22.7862	2014/2015	Yes	Yes		0.433817							2.69734	20.5227	23.22	100	2009/008097									Yes	1873090215	3/SP204532	2015	Thinning														Brigalow Belt South	Potentially non-compliant (remove regrowth from total)	Compliant (Cat X < 20 ha Reg Veg + AMP/SAC notification)
2296	Pasture	41.13	Less than 20ha Reg Veg	40.6808	2014/2015	Yes	Yes		0.449249							0	41.13	41.13	100																												Mulga Lands	Potentially non-compliant (remove regrowth from total)	Compliant (Cat X < 20 ha Reg Veg)
2299	Pasture	23.04	Less than 20ha Reg Veg	No regrowth	2014/2015	Yes	Yes									14.5185	8.52148	23.04	100	2009/003652																											Brigalow Belt South	Potentially non-compliant (no regrowth involved)	Compliant (Cat X < 20 ha Reg Veg)
2305	Pasture	50.58	Less than 20ha Reg Veg	No regrowth	2014/2015	Yes	Yes									0	50.58	50.58	100	2009/002108																											Mitchell Grass Downs	Potentially non-compliant (no regrowth involved)	Compliant (Cat X < 20 ha Reg Veg)
2309	Pasture	21.78	Less than 20ha Reg Veg	No regrowth	2014/2015	Yes	Yes									0	21.78	21.78	100	2015/001058									Yes	1605130115	3/RP897441	2015	Thinning														Brigalow Belt South	Potentially non-compliant (no regrowth involved)	Compliant (Cat X < 20 ha Reg Veg + AMP/SAC notification)
2312	Pasture	28.17	Less than 20ha Reg Veg	No regrowth	2014/2015	Yes	Yes									0.358503	27.8115	28.17	100	2006/006768																											Brigalow Belt South	Potentially non-compliant (no regrowth involved)	Compliant (Cat X < 20 ha Reg Veg)
2314	Pasture	21.06	Less than 20ha Reg Veg	No regrowth	2014/2015	Yes	Yes									0.0152068	21.0448	21.06	100	2008/006643																											Mitchell Grass Downs	Potentially non-compliant (no regrowth involved)	Compliant (Cat X < 20 ha Reg Veg)
2315	Pasture	56.7	Less than 20ha Reg Veg	No regrowth	2014/2015	Yes	Yes									0.02227	56.6777	56.7	100	2007/008339																											Mitchell Grass Downs	Potentially non-compliant (no regrowth involved)	Compliant (Cat X < 20 ha Reg Veg)
2317	Pasture	20.79	Less than 20ha Reg Veg	15.3247	2014/2015	Yes	Yes		5.46527							2.34793	18.4421	20.79	100	2009/002525																											Brigalow Belt South	Compliant - exempt (less than 20 ha of habitat after subtracting regrowth)	Compliant (Cat X < 20 ha Reg Veg)
2318	Pasture	114.75	Less than 20ha Reg Veg	25.0355	2014/2015	No	No		89.7145							0.339389	114.411	114.75	100	2008/006643																											Mitchell Grass Downs	Legislation not relevant (no MNES)	Compliant (Cat X < 20 ha Reg Veg)
2319	Pasture	39.69	Less than 20ha Reg Veg	3.41929	2014/2015	Yes	Yes		36.2707							0.0284496	39.6615	39.69	100	2015/001058									Yes	1605130115	3/RP897441	2015	Thinning														Brigalow Belt South	Compliant - exempt (less than 20 ha of habitat after subtracting regrowth)	Compliant (Cat X < 20 ha Reg Veg + AMP/SAC notification)
2320	Pasture	63.09	Less than 20ha Reg Veg	62.9037	2014/2015	Yes	Yes		0.186336							0.153667	62.9363	63.09	100	2015/001058									Yes	1605130115	3/RP897441	2015	Thinning														Brigalow Belt South	Potentially non-compliant (remove regrowth from total)	Compliant (Cat X < 20 ha Reg Veg + AMP/SAC notification)
2321	Pasture	55.89	Less than 20ha Reg Veg	55.24	2014/2015	Yes	Yes		0.650036							0	55.89	55.89	100	2010/004998																											Brigalow Belt South	Potentially non-compliant (remove regrowth from total)	Compliant (Cat X < 20 ha Reg Veg)
2323	Pasture	32.22	Less than 20ha Reg Veg	27.8633	2014/2015	Yes	Yes	Semi-evergreen vine thickets of the Brigalow Belt (North and South) and Nandewar Bioregions	4.35666							1.23945	30.9806	32.22	100	2006/007522																											Brigalow Belt South	Potentially non-compliant (remove regrowth from total)	Compliant (Cat X < 20 ha Reg Veg)
2326	Pasture	56.25	51.1665	No regrowth	2014/2015	No	No									51.1665	5.08346	56.25	100	2008/006643																											Mitchell Grass Downs	Legislation not relevant (no MNES)	Potentially non-compliant (minus Cat X)
2328	Pasture	20.61	Less than 20ha Reg Veg	No regrowth	2014/2015	Yes	Yes									0.545052	20.065	20.61	100	2009/004021																											Brigalow Belt South	Potentially non-compliant (no regrowth involved)	Compliant (Cat X < 20 ha Reg Veg)
2329	Pasture	20.16	Less than 20ha Reg Veg	No regrowth	2014/2015	Yes	Yes									0	20.16	20.16	100																												Brigalow Belt South	Potentially non-compliant (no regrowth involved)	Compliant (Cat X < 20 ha Reg Veg)
2330	Pasture	31.68	Less than 20ha Reg Veg	4.47684	2014/2015	Yes	Yes		27.2032							0.993822	30.6862	31.68	100																												Brigalow Belt South	Compliant - exempt (less than 20 ha of habitat after subtracting regrowth)	Compliant (Cat X < 20 ha Reg Veg)
2331	Pasture	34.2	34.2	34.0053	2014/2015	No	No		0.194722							34.2	0	34.2	100										Yes	484210314	7/LO70	2014	Fodder														Mulga Lands	Legislation not relevant (no MNES)	Compliant (AMP/SAC notification)
2333	Pasture	23.31	Less than 20ha Reg Veg	No regrowth	2014/2015	Yes	Yes									1.14927	22.1607	23.31	100	2007/008339																											Mitchell Grass Downs	Potentially non-compliant (no regrowth involved)	Compliant (Cat X < 20 ha Reg Veg)
2335	Pasture	45.99	Less than 20ha Reg Veg	8.40052	2014/2015	Yes	Yes		37.5895							0.000358043	45.9896	45.99	100	2015/001058									Yes	1605130115	3/RP897441	2015	Thinning														Brigalow Belt South	Compliant - exempt (less than 20 ha of habitat after subtracting regrowth)	Compliant (Cat X < 20 ha Reg Veg + AMP/SAC notification)
2336	Pasture	343.71	343.71	338.72	2014/2015	No	No		4.99007							343.71	0	343.71	100						Yes	Mulga Lands Fodder Harvesting	2013-11-29	2/LO71	Yes	484210314	7/LO70	2014	Fodder														Mulga Lands	Legislation not relevant (no MNES)	Compliant (AMP/SAC notification)
2337	Pasture	455.58	455.58	453.629	2014/2015	No	No		1.95106							447.671	0	447.671	100	2008/001700					Yes	Mulga Lands Fodder Harvesting	2013-11-29	2/LO71	Yes	484210314	7/LO70	2014	Fodder														Mulga Lands	Legislation not relevant (no MNES)	Compliant (AMP/SAC notification)
2338	Pasture	38.43	Less than 20ha Reg Veg	No regrowth	2014/2015	Yes	Yes									0.211004	38.219	38.43	100	2015/001058									Yes	1605130115	3/RP897441	2015	Thinning														Brigalow Belt South	Potentially non-compliant (no regrowth involved)	Compliant (Cat X < 20 ha Reg Veg + AMP/SAC notification)
2339	Pasture	25.47	Less than 20ha Reg Veg	No regrowth	2014/2015	Yes	Yes									0	25.47	25.47	100	2015/001058									Yes	1605130115	3/RP897441	2015	Thinning														Brigalow Belt South	Potentially non-compliant (no regrowth involved)	Compliant (Cat X < 20 ha Reg Veg + AMP/SAC notification)
2341	Pasture	53.1	Less than 20ha Reg Veg	16.0812	2014/2015	Yes	Yes		37.0188							10.7936	42.3064	53.1	100																												Brigalow Belt South	Compliant - exempt (less than 20 ha of habitat after subtracting regrowth)	Compliant (Cat X < 20 ha Reg Veg)
2344	Pasture	22.5	Less than 20ha Reg Veg	No regrowth	2014/2015	No	No									0	22.5	22.5	100										Yes	1478281114	4/OR359	2014	Fodder														Mulga Lands	Legislation not relevant (no MNES)	Compliant (Cat X < 20 ha Reg Veg + AMP/SAC notification)
2346	Thinning	23.04	Less than 20ha Reg Veg	No regrowth	2014/2015	Yes	Yes									0	23.04	23.04	100	2006/006462																											Brigalow Belt South	Potentially non-compliant (no regrowth involved)	Compliant (Cat X < 20 ha Reg Veg)
2347	Thinning	55.44	54.8648	51.1706	2014/2015	Yes	Yes		4.26942							54.8648	0.575192	55.44	100																												Brigalow Belt South	Potentially non-compliant (remove regrowth from total)	Potentially non-compliant (minus Cat X)
2350	Pasture	22.41	Less than 20ha Reg Veg	20.9941	2014/2015	No	No		1.41587							0.357419	22.0526	22.41	100	2005/104451									Yes	285290114	8/OR89	2014	Fodder														Mitchell Grass Downs	Legislation not relevant (no MNES)	Compliant (Cat X < 20 ha Reg Veg + AMP/SAC notification)
2353	Pasture	29.97	Less than 20ha Reg Veg	No regrowth	2014/2015	No	No									4.97817	24.9918	29.97	100										Yes	1478281114	4/OR359	2014	Fodder														Mulga Lands	Legislation not relevant (no MNES)	Compliant (Cat X < 20 ha Reg Veg + AMP/SAC notification)
2357	Pasture	20.07	Less than 20ha Reg Veg	No regrowth	2014/2015	Yes	Yes									0	20.07	20.07	100	2005/105615																											Mitchell Grass Downs	Potentially non-compliant (no regrowth involved)	Compliant (Cat X < 20 ha Reg Veg)
2358	Pasture	28.71	Less than 20ha Reg Veg	No regrowth	2014/2015	No	No									1.44493	27.2651	28.71	100										Yes	1478281114	4/OR359	2014	Fodder														Mulga Lands	Legislation not relevant (no MNES)	Compliant (Cat X < 20 ha Reg Veg + AMP/SAC notification)
2359	Pasture	61.11	Less than 20ha Reg Veg	18.7369	2014/2015	No	No		42.3731							7.27952	53.8305	61.11	100										Yes	1478281114	4/OR359	2014	Fodder														Mulga Lands	Legislation not relevant (no MNES)	Compliant (Cat X < 20 ha Reg Veg + AMP/SAC notification)
2361	Pasture	20.61	Less than 20ha Reg Veg	No regrowth	2014/2015	Yes	Yes									0.063326	20.5467	20.61	100	2005/105626																											Brigalow Belt South	Potentially non-compliant (no regrowth involved)	Compliant (Cat X < 20 ha Reg Veg)
2366	Pasture	22.14	Less than 20ha Reg Veg	No regrowth	2014/2015	Yes	Yes									0	22.14	22.14	100	2005/105615																											Mitchell Grass Downs	Potentially non-compliant (no regrowth involved)	Compliant (Cat X < 20 ha Reg Veg)
2367	Pasture	124.11	88.6956	123.101	2014/2015	Yes	Yes		1.00868							88.6956	35.4144	124.11	100	2005/110245																											Brigalow Belt South	Potentially non-compliant (remove regrowth from total)	Potentially non-compliant (minus Cat X)
2368	Pasture	23.76	Less than 20ha Reg Veg	No regrowth	2014/2015	Yes	Yes									1.63916	22.1208	23.76	100	2005/105615																											Mitchell Grass Downs	Potentially non-compliant (no regrowth involved)	Compliant (Cat X < 20 ha Reg Veg)
2369	Pasture	117.45	Less than 20ha Reg Veg	42.7164	2014/2015	Yes	Yes		74.7336							0.631908	116.818	117.45	100	2005/105615																											Mitchell Grass Downs	Potentially non-compliant (remove regrowth from total)	Compliant (Cat X < 20 ha Reg Veg)
2370	Pasture	37.17	Less than 20ha Reg Veg	36.6669	2014/2015	Yes	Yes		0.503122							0.0828447	37.0872	37.17	100	2005/107236																											Brigalow Belt South	Potentially non-compliant (remove regrowth from total)	Compliant (Cat X < 20 ha Reg Veg)
2371	Pasture	53.28	Less than 20ha Reg Veg	No regrowth	2014/2015	Yes	Yes									0	53.28	53.28	100	2005/107236																											Brigalow Belt South	Potentially non-compliant (no regrowth involved)	Compliant (Cat X < 20 ha Reg Veg)
2373	Pasture	30.69	Less than 20ha Reg Veg	No regrowth	2014/2015	Yes	Yes									0.369923	30.3201	30.69	100	2005/107236																											Brigalow Belt South	Potentially non-compliant (no regrowth involved)	Compliant (Cat X < 20 ha Reg Veg)
2374	Pasture	25.47	Less than 20ha Reg Veg	No regrowth	2014/2015	Yes	Yes									0	25.47	25.47	100	2005/105615																											Mitchell Grass Downs	Potentially non-compliant (no regrowth involved)	Compliant (Cat X < 20 ha Reg Veg)
2375	Pasture	34.92	Less than 20ha Reg Veg	No regrowth	2014/2015	Yes	Yes									0	34.92	34.92	100	2005/105615																											Mitchell Grass Downs	Potentially non-compliant (no regrowth involved)	Compliant (Cat X < 20 ha Reg Veg)
2376	Pasture	44.28	44.28	44.059	2014/2015	Yes	Yes		0.220983							44.28		44.28	100	2008/000960									Yes	597140514	2/MCY7	2014	Fodder														Mulga Lands	Potentially non-compliant (remove regrowth from total)	Compliant (AMP/SAC notification)
2380	Pasture	37.17	37.17	36.5128	2014/2015	Yes	Yes		0.657167							37.17		37.17	100	2008/000960									Yes	597140514	2/MCY7	2014	Fodder														Mulga Lands	Potentially non-compliant (remove regrowth from total)	Compliant (AMP/SAC notification)
2382	Pasture	55.53	Less than 20ha Reg Veg	No regrowth	2014/2015	Yes	Yes									0	55.53	55.53	100	2005/107236																											Brigalow Belt South	Potentially non-compliant (no regrowth involved)	Compliant (Cat X < 20 ha Reg Veg)
2383	Pasture	26.01	Less than 20ha Reg Veg	25.9698	2014/2015	Yes	Yes		0.0401868							0	26.01	26.01	100	2009/008097									Yes	1873090215	3/SP204532	2015	Thinning														Brigalow Belt South	Potentially non-compliant (remove regrowth from total)	Compliant (Cat X < 20 ha Reg Veg + AMP/SAC notification)
2384	Pasture	42.48	Less than 20ha Reg Veg	42.0376	2014/2015	Yes	Yes		0.442367							5.51367	36.9663	42.48	100	2005/105615																											Mitchell Grass Downs	Potentially non-compliant (remove regrowth from total)	Compliant (Cat X < 20 ha Reg Veg)
2387	Thinning	25.38	24.6982	No regrowth	2014/2015	Yes	Yes									24.6982	0.68176	25.38	100	2005/110245																											Brigalow Belt South	Potentially non-compliant (no regrowth involved)	Potentially non-compliant (minus Cat X)
2390	Pasture	37.44	Less than 20ha Reg Veg	4.12058	2014/2015	Yes	Yes		33.3194							1.22248	36.2175	37.44	100	2005/105615																											Mitchell Grass Downs	Compliant - exempt (less than 20 ha of habitat after subtracting regrowth)	Compliant (Cat X < 20 ha Reg Veg)
2391	Pasture	28.17	Less than 20ha Reg Veg	3.36266	2014/2015	Yes	Yes		24.8073							0	28.17	28.17	100	2005/105615																											Mitchell Grass Downs	Compliant - exempt (less than 20 ha of habitat after subtracting regrowth)	Compliant (Cat X < 20 ha Reg Veg)
2393	Pasture	53.46	Less than 20ha Reg Veg	No regrowth	2014/2015	Yes	Yes									2.00701	51.453	53.46	100	2008/006673																											Brigalow Belt South	Potentially non-compliant (no regrowth involved)	Compliant (Cat X < 20 ha Reg Veg)
2399	Pasture	24.12	Less than 20ha Reg Veg	No regrowth	2014/2015	Yes	Yes									1.41996	22.7	24.12	100	2008/006673																											Brigalow Belt South	Potentially non-compliant (no regrowth involved)	Compliant (Cat X < 20 ha Reg Veg)
2402	Thinning	24.12	22.6663	No regrowth	2014/2015	Yes	Yes									22.6663	1.45367	24.12	100	2005/110245																											Brigalow Belt South	Potentially non-compliant (no regrowth involved)	Potentially non-compliant (minus Cat X)
2403	Timber Plantation	23.4	Less than 20ha Reg Veg	6.85406	2014/2015	Yes	Yes		16.5459							0	23.4	23.4	100	2005/103010																											South Eastern Queensland	Compliant - exempt (less than 20 ha of habitat after subtracting regrowth)	Compliant (Cat X < 20 ha Reg Veg)
2405	Pasture	61.74	Less than 20ha Reg Veg	61.6692	2014/2015	No	No		0.0707968							0	61.74	61.74	100										Yes	1478281114	4/OR359	2014	Fodder														Mulga Lands	Legislation not relevant (no MNES)	Compliant (Cat X < 20 ha Reg Veg + AMP/SAC notification)
2407	Pasture	22.32	Less than 20ha Reg Veg	No regrowth	2014/2015	Yes	Yes									0	22.32	22.32	100	2009/008726																											Brigalow Belt South	Potentially non-compliant (no regrowth involved)	Compliant (Cat X < 20 ha Reg Veg)
2408	Timber Plantation	87.75	Less than 20ha Reg Veg	87.6472	2014/2015	Yes	Yes		0.102791							0.641988	87.108	87.75	100																												South Eastern Queensland	Potentially non-compliant (remove regrowth from total)	Compliant (Cat X < 20 ha Reg Veg)
2409	Pasture	23.4	21.5841	22.6043	2014/2015	No	No		0.795708							21.5841	1.81587	23.4	100										Yes	1478281114	4/OR359	2014	Fodder														Mulga Lands	Legislation not relevant (no MNES)	Compliant (AMP/SAC notification)
2413	Timber Plantation	92.25	Less than 20ha Reg Veg	No regrowth	2014/2015	Yes	Yes									0	92.25	92.25	100																												South Eastern Queensland	Potentially non-compliant (no regrowth involved)	Compliant (Cat X < 20 ha Reg Veg)
2419	Pasture	138.87	Less than 20ha Reg Veg	No regrowth	2014/2015	Yes	Yes									0	138.87	138.87	100	2009/008726																											Brigalow Belt South	Potentially non-compliant (no regrowth involved)	Compliant (Cat X < 20 ha Reg Veg)
2420	Timber Plantation	165.15	Less than 20ha Reg Veg	161.573	2014/2015	Yes	Yes		3.57658							0	165.15	165.15	100																												South Eastern Queensland	Potentially non-compliant (remove regrowth from total)	Compliant (Cat X < 20 ha Reg Veg)
2421	Timber Plantation	30.42	Less than 20ha Reg Veg	No regrowth	2014/2015	Yes	Yes									0	30.42	30.42	100	2007/009810																											South Eastern Queensland	Potentially non-compliant (no regrowth involved)	Compliant (Cat X < 20 ha Reg Veg)
2423	Pasture	29.16	28.5838	No regrowth	2014/2015	Yes	Yes									28.5838	0.576207	29.16	100																												Mulga Lands	Potentially non-compliant (no regrowth involved)	Potentially non-compliant (minus Cat X)
2424	Pasture	356.49	356.23	355.711	2014/2015	No	No		0.779205							356.23	0.259841	356.49	100	2014/008828					Yes	Mulga Lands Fodder Harvesting	2013-09-24	2/SP238340																			Mulga Lands	Legislation not relevant (no MNES)	Compliant (AMP/SAC notification)
2425	Pasture	33.3	Less than 20ha Reg Veg	32.9094	2014/2015	No	No		0.390574							8.10899	25.191	33.3	100										Yes	1478281114	4/OR359	2014	Fodder														Mulga Lands	Legislation not relevant (no MNES)	Compliant (Cat X < 20 ha Reg Veg + AMP/SAC notification)
2427	Pasture	26.82	Less than 20ha Reg Veg	No regrowth	2014/2015	Yes	Yes									0	26.82	26.82	100	2007/007296																											Brigalow Belt South	Potentially non-compliant (no regrowth involved)	Compliant (Cat X < 20 ha Reg Veg)
2429	Timber Plantation	27.99	Less than 20ha Reg Veg	No regrowth	2014/2015	Yes	Yes									0	27.99	27.99	100																												South Eastern Queensland	Potentially non-compliant (no regrowth involved)	Compliant (Cat X < 20 ha Reg Veg)
2430	Timber Plantation	77.58	Less than 20ha Reg Veg	No regrowth	2014/2015	Yes	Yes									0.184361	77.3956	77.58	100																												South Eastern Queensland	Potentially non-compliant (no regrowth involved)	Compliant (Cat X < 20 ha Reg Veg)
2433	Pasture	24.12	Less than 20ha Reg Veg	5.09478	2014/2015	Yes	Yes		19.0252							0	24.12	24.12	100	2007/005143																						24.12					Brigalow Belt South	Compliant - exempt (less than 20 ha of habitat after subtracting regrowth)	Compliant (Cat X < 20 ha Reg Veg)
2434	Timber Plantation	60.3	Less than 20ha Reg Veg	No regrowth	2014/2015	Yes	Yes									0	60.3	60.3	100																												South Eastern Queensland	Potentially non-compliant (no regrowth involved)	Compliant (Cat X < 20 ha Reg Veg)
2435	Pasture	21.69	Less than 20ha Reg Veg	9.64764	2014/2015	Yes	Yes		12.0424							1.67018	20.0198	21.69	100	2005/103011																											Brigalow Belt South	Compliant - exempt (less than 20 ha of habitat after subtracting regrowth)	Compliant (Cat X < 20 ha Reg Veg)
2436	Timber Plantation	31.86	Less than 20ha Reg Veg	No regrowth	2014/2015	Yes	Yes									0.333199	31.5268	31.86	100																												South Eastern Queensland	Potentially non-compliant (no regrowth involved)	Compliant (Cat X < 20 ha Reg Veg)
2438	Timber Plantation	73.35	Less than 20ha Reg Veg	No regrowth	2014/2015	Yes	Yes									0	73.35	73.35	100																												South Eastern Queensland	Potentially non-compliant (no regrowth involved)	Compliant (Cat X < 20 ha Reg Veg)
2440	Pasture	85.32	85.32	85.1465	2014/2015	No	No		0.173497							85.32		85.32	100										Yes	1571070115	1/SP127692	2015	Thinning														Mulga Lands	Legislation not relevant (no MNES)	Compliant (AMP/SAC notification)
2444	Pasture	36.27	Less than 20ha Reg Veg	No regrowth	2014/2015	Yes	Yes									0	36.27	36.27	100	2005/106645																											Brigalow Belt South	Potentially non-compliant (no regrowth involved)	Compliant (Cat X < 20 ha Reg Veg)
2450	Timber Plantation	27.99	27.99	No regrowth	2014/2015	Yes	Yes									27.99		27.99	100																										Barakula SF	100	Brigalow Belt South	Potentially non-compliant (no regrowth involved)	Compliant (FA exempt)
2451	Timber Plantation	28.08	28.08	No regrowth	2014/2015	Yes	Yes									28.08		28.08	100																										Barakula SF	100	Brigalow Belt South	Potentially non-compliant (no regrowth involved)	Compliant (FA exempt)
2453	Pasture	62.82	Less than 20ha Reg Veg	8.53851	2014/2015	Yes	Yes		54.2815							3.94202	58.878	62.82	100	2009/009547																											Brigalow Belt South	Compliant - exempt (less than 20 ha of habitat after subtracting regrowth)	Compliant (Cat X < 20 ha Reg Veg)
2455	Timber Plantation	40.23	Less than 20ha Reg Veg	13.0169	2014/2015	Yes	Yes		27.2131							1.83325	38.3967	40.23	100																							34.3395					South Eastern Queensland	Compliant - exempt (less than 20 ha of habitat after subtracting regrowth)	Compliant (Cat X < 20 ha Reg Veg)
2460	Timber Plantation	20.79	20.79	No regrowth	2014/2015	Yes	Yes									20.79		20.79	100																										Barakula SF	100	Brigalow Belt South	Potentially non-compliant (no regrowth involved)	Compliant (FA exempt)
2461	Pasture	21.87	Less than 20ha Reg Veg	20.8729	2014/2015	Yes	Yes		0.997077							0.0381275	21.8319	21.87	100	2009/003217																											Brigalow Belt South	Potentially non-compliant (remove regrowth from total)	Compliant (Cat X < 20 ha Reg Veg)
2469	Timber Plantation	71.73	71.73	No regrowth	2014/2015	Yes	Yes									71.73		71.73	100																										Barakula SF	100	Brigalow Belt South	Potentially non-compliant (no regrowth involved)	Compliant (FA exempt)
2472	Pasture	21.06	Less than 20ha Reg Veg	2.05706	2014/2015	Yes	Yes		19.0029							0.0693171	20.9907	21.06	100	2009/009547																											Brigalow Belt South	Compliant - exempt (less than 20 ha of habitat after subtracting regrowth)	Compliant (Cat X < 20 ha Reg Veg)
2476	Timber Plantation	21.42	Less than 20ha Reg Veg	No regrowth	2014/2015	Yes	Yes									0.182394	21.2376	21.42	100	2007/009810																						21.42					South Eastern Queensland	Potentially non-compliant (no regrowth involved)	Compliant (Cat X < 20 ha Reg Veg)
2481	Pasture	37.44	Less than 20ha Reg Veg	37.3255	2014/2015	Yes	Yes		0.114541							0	37.44	37.44	100																												Brigalow Belt South	Potentially non-compliant (remove regrowth from total)	Compliant (Cat X < 20 ha Reg Veg)
2482	Pasture	42.93	Less than 20ha Reg Veg	4.60199	2014/2015	Yes	Yes		38.328							0.171049	42.759	42.93	100	2009/009547																											Brigalow Belt South	Compliant - exempt (less than 20 ha of habitat after subtracting regrowth)	Compliant (Cat X < 20 ha Reg Veg)
2485	Pasture	104.85	Less than 20ha Reg Veg	11.335	2014/2015	Yes	Yes		93.515							0.548819	104.301	104.85	100	2006/007967																											Brigalow Belt South	Compliant - exempt (less than 20 ha of habitat after subtracting regrowth)	Compliant (Cat X < 20 ha Reg Veg)
2488	Pasture	24.93	Less than 20ha Reg Veg	No regrowth	2014/2015	Yes	Yes									1.76931	23.1607	24.93	100	2005/100600																											Brigalow Belt South	Potentially non-compliant (no regrowth involved)	Compliant (Cat X < 20 ha Reg Veg)
2489	Pasture	169.56	Less than 20ha Reg Veg	42.1024	2014/2015	Yes	Yes		127.458							7.4053	162.155	169.56	100	2005/105610																											Brigalow Belt South	Potentially non-compliant (remove regrowth from total)	Compliant (Cat X < 20 ha Reg Veg)
2491	Pasture	27.45	Less than 20ha Reg Veg	8.87564	2014/2015	Yes	Yes		18.5744							0.00136582	27.4486	27.45	100																												Brigalow Belt South	Compliant - exempt (less than 20 ha of habitat after subtracting regrowth)	Compliant (Cat X < 20 ha Reg Veg)
2492	Pasture	133.47	21.7453	106.107	2014/2015	Yes	Yes		27.3631							21.7453	111.725	133.47	100	2005/105610																											Brigalow Belt South	Potentially non-compliant (remove regrowth from total)	Potentially non-compliant (minus Cat X)
2496	Timber Plantation	47.52	Less than 20ha Reg Veg	43.3458	2014/2015	Yes	Yes		4.17422							0.38098	47.139	47.52	100	2005/106365																											South Eastern Queensland	Potentially non-compliant (remove regrowth from total)	Compliant (Cat X < 20 ha Reg Veg)
2497	Thinning	71.64	70.2604	No regrowth	2014/2015	No	No									70.2604	1.37955	71.64	100	2007/009268					Yes	Mulga Lands Fodder Harvesting	2013-07-31	3/BUR72																			Mulga Lands	Legislation not relevant (no MNES)	Compliant (AMP/SAC notification)
2501	Pasture	24.93	Less than 20ha Reg Veg	No regrowth	2014/2015	Yes	Yes									4.51905	20.411	24.93	100	2009/007905																											Brigalow Belt South	Potentially non-compliant (no regrowth involved)	Compliant (Cat X < 20 ha Reg Veg)
2502	Pasture	41.49	Less than 20ha Reg Veg	No regrowth	2014/2015	Yes	Yes									0	41.49	41.49	100	2006/004435																						41.49					South Eastern Queensland	Potentially non-compliant (no regrowth involved)	Compliant (Cat X < 20 ha Reg Veg)
2503	Pasture	22.05	Less than 20ha Reg Veg	20.2939	2014/2015	Yes	Yes		1.75609							1.04799	21.002	22.05	100	2012/006533									Yes	2353150615	6/OR71	2015	Thinning														Mulga Lands	Potentially non-compliant (remove regrowth from total)	Compliant (Cat X < 20 ha Reg Veg + AMP/SAC notification)
2504	Thinning	21.51	21.0159	No regrowth	2014/2015	No	No									21.0159	0.494099	21.51	100	2007/009268					Yes	Mulga Lands Fodder Harvesting	2013-07-31	3/BUR72																			Mulga Lands	Legislation not relevant (no MNES)	Compliant (AMP/SAC notification)
2507	Timber Plantation	39.51	Less than 20ha Reg Veg	No regrowth	2014/2015	Yes	Yes									0	39.51	39.51	100																												South Eastern Queensland	Potentially non-compliant (no regrowth involved)	Compliant (Cat X < 20 ha Reg Veg)
2510	Pasture	286.02	Less than 20ha Reg Veg	222.661	2014/2015	Yes	Yes		63.3594							14.3606	271.659	286.02	100	2012/006533									Yes	2353150615	6/OR71	2015	Thinning														Mulga Lands	Potentially non-compliant (remove regrowth from total)	Compliant (Cat X < 20 ha Reg Veg + AMP/SAC notification)
2511	Thinning	24.57	24.57	24.2488	2014/2015	No	No		0.321241							24.57		24.57	100						Yes	Mulga Lands Fodder Harvesting	2013-07-31	3/BUR72																			Mulga Lands	Legislation not relevant (no MNES)	Compliant (AMP/SAC notification)
2514	Pasture	28.71	Less than 20ha Reg Veg	27.8347	2014/2015	Yes	Yes		0.875317							1.45929	27.2507	28.71	100																												Brigalow Belt South	Potentially non-compliant (remove regrowth from total)	Compliant (Cat X < 20 ha Reg Veg)
2515	Pasture	62.01	Less than 20ha Reg Veg	48.3356	2014/2015	Yes	Yes		13.6744							5.60282	56.4072	62.01	100																												Brigalow Belt South	Potentially non-compliant (remove regrowth from total)	Compliant (Cat X < 20 ha Reg Veg)
2516	Pasture	58.32	Less than 20ha Reg Veg	No regrowth	2014/2015	Yes	Yes									0	58.32	58.32	100																												Brigalow Belt South	Potentially non-compliant (no regrowth involved)	Compliant (Cat X < 20 ha Reg Veg)
2519	Pasture	108.72	Less than 20ha Reg Veg	88.1908	2014/2015	Yes	Yes		20.5292							15.2075	93.5125	108.72	100	2010/004982																											Mulga Lands	Potentially non-compliant (remove regrowth from total)	Compliant (Cat X < 20 ha Reg Veg)
2521	Timber Plantation	107.1	Less than 20ha Reg Veg	No regrowth	2014/2015	Yes	Yes									0.0215921	107.078	107.1	100	2005/101906																											South Eastern Queensland	Potentially non-compliant (no regrowth involved)	Compliant (Cat X < 20 ha Reg Veg)
2522	Pasture	31.95	31.95	31.4495	2014/2015	Yes	Yes		0.500468							31.95		31.95	100																												Mulga Lands	Potentially non-compliant (remove regrowth from total)	Potentially non-compliant (minus Cat X)
2524	Pasture	555.39	551.144	553.49	2014/2015	No	No		1.89953							551.144	4.24558	555.39	100										Yes	2482170715	4/OR82	2015	Thinning														Mulga Lands	Legislation not relevant (no MNES)	Compliant (AMP/SAC notification)
2525	Pasture	28.53	28.53	27.8062	2014/2015	Yes	Yes		0.72383							28.53		28.53	100																												Mulga Lands	Potentially non-compliant (remove regrowth from total)	Potentially non-compliant (minus Cat X)
2526	Pasture	24.66	Less than 20ha Reg Veg	24.0362	2014/2015	Yes	Yes		0.623832							0	24.66	24.66	100																												Mulga Lands	Potentially non-compliant (remove regrowth from total)	Compliant (Cat X < 20 ha Reg Veg)
2531	Timber Plantation	84.87	Less than 20ha Reg Veg	No regrowth	2014/2015	Yes	Yes									0.0488857	84.8211	84.87	100																												South Eastern Queensland	Potentially non-compliant (no regrowth involved)	Compliant (Cat X < 20 ha Reg Veg)
2534	Pasture	47.88	20.9434	24.8404	2014/2015	Yes	Yes		23.0396							20.9434	26.9366	47.88	100	2005/105610																											Brigalow Belt South	Potentially non-compliant (remove regrowth from total)	Potentially non-compliant (minus Cat X)
2539	Pasture	35.64	Less than 20ha Reg Veg	No regrowth	2014/2015	Yes	Yes									6.60808	29.0319	35.64	100	2005/101290																											Brigalow Belt South	Potentially non-compliant (no regrowth involved)	Compliant (Cat X < 20 ha Reg Veg)
2543	Timber Plantation	33.21	Less than 20ha Reg Veg	No regrowth	2014/2015	Yes	Yes									0	33.21	33.21	100																												South Eastern Queensland	Potentially non-compliant (no regrowth involved)	Compliant (Cat X < 20 ha Reg Veg)
2546	Pasture	192.96	Less than 20ha Reg Veg	104.669	2014/2015	Yes	Yes		88.2906							1.442	191.518	192.96	100	2005/101972																											Brigalow Belt South	Potentially non-compliant (remove regrowth from total)	Compliant (Cat X < 20 ha Reg Veg)
2547	Pasture	111.15	Less than 20ha Reg Veg	110.591	2014/2015	Yes	Yes		0.558938							0.306593	110.843	111.15	100	2012/000156																											Brigalow Belt South	Potentially non-compliant (remove regrowth from total)	Compliant (Cat X < 20 ha Reg Veg)
2548	Pasture	99.09	Less than 20ha Reg Veg	27.8232	2014/2015	Yes	Yes		71.2668							3.36544	95.7246	99.09	100										Yes	2351120615	26/DL225	2015	Thinning														Brigalow Belt South	Potentially non-compliant (remove regrowth from total)	Compliant (Cat X < 20 ha Reg Veg + AMP/SAC notification)
2549	Pasture	20.88	Less than 20ha Reg Veg	No regrowth	2014/2015	Yes	Yes									9.20153	11.6785	20.88	100	2007/011015																						20.88					Brigalow Belt South	Potentially non-compliant (no regrowth involved)	Compliant (Cat X < 20 ha Reg Veg)
2550	Pasture	20.97	Less than 20ha Reg Veg	No regrowth	2014/2015	Yes	Yes									0	20.97	20.97	100	2009/008381																											Brigalow Belt South	Potentially non-compliant (no regrowth involved)	Compliant (Cat X < 20 ha Reg Veg)
2553	Pasture	73.8	Less than 20ha Reg Veg	No regrowth	2014/2015	No	No									1.09527	72.7047	73.8	100																												Mulga Lands	Legislation not relevant (no MNES)	Compliant (Cat X < 20 ha Reg Veg)
2556	Thinning	24.75	24.75	24.5447	2014/2015	Yes	Yes		0.205287	Yes	4974	2009	Controlled Action	Energy Generation and Supply (non-renewable)	100	24.75		24.75	100	2015/001022																											Brigalow Belt South	Compliant - assessment	Potentially non-compliant (minus Cat X)
2559	Pasture	40.68	Less than 20ha Reg Veg	No regrowth	2014/2015	No	No									1.97218	38.7078	40.68	100																												Mulga Lands	Legislation not relevant (no MNES)	Compliant (Cat X < 20 ha Reg Veg)
2563	Timber Plantation	21.96	21.9468	No regrowth	2014/2015	Yes	Yes									21.9468	0.0131681	21.96	100																										Woodduck SF	100	Brigalow Belt South	Potentially non-compliant (no regrowth involved)	Compliant (FA exempt)
2570	Pasture	137.88	Less than 20ha Reg Veg	No regrowth	2014/2015	No	No									7.41844	130.462	137.88	100																												Mulga Lands	Legislation not relevant (no MNES)	Compliant (Cat X < 20 ha Reg Veg)
2572	Pasture	25.38	Less than 20ha Reg Veg	3.39428	2014/2015	Yes	Yes		21.9857							0	25.38	25.38	100	2009/002327																											Brigalow Belt South	Compliant - exempt (less than 20 ha of habitat after subtracting regrowth)	Compliant (Cat X < 20 ha Reg Veg)
2575	Pasture	30.87	Less than 20ha Reg Veg	30.0807	2014/2015	Yes	Yes		0.789313							1.2808	29.5892	30.87	100	2009/003217																											Brigalow Belt South	Potentially non-compliant (remove regrowth from total)	Compliant (Cat X < 20 ha Reg Veg)
2576	Pasture	28.98	Less than 20ha Reg Veg	No regrowth	2014/2015	No	No									2.22356	26.7564	28.98	100																												Mulga Lands	Legislation not relevant (no MNES)	Compliant (Cat X < 20 ha Reg Veg)
2577	Pasture	25.92	Less than 20ha Reg Veg	9.24533	2014/2015	Yes	Yes		16.6747							0	25.92	25.92	100	2009/001616																							Yes - QLUMP	Yes - EA			Brigalow Belt South	Compliant - exempt (less than 20 ha of habitat after subtracting regrowth)	Compliant (Cat X < 20 ha Reg Veg + EPA exempt)
2581	Pasture	35.73	Less than 20ha Reg Veg	No regrowth	2014/2015	No	No									2.68822	33.0418	35.73	100																												Mulga Lands	Legislation not relevant (no MNES)	Compliant (Cat X < 20 ha Reg Veg)
2582	Pasture	22.77	Less than 20ha Reg Veg	22.6252	2014/2015	Yes	Yes		0.144781							0.152832	22.6172	22.77	100																												Mulga Lands	Potentially non-compliant (remove regrowth from total)	Compliant (Cat X < 20 ha Reg Veg)
2583	Pasture	36.18	Less than 20ha Reg Veg	35.2593	2014/2015	Yes	Yes		0.92067							0.0973759	36.0826	36.18	100	2005/105610																											Brigalow Belt South	Potentially non-compliant (remove regrowth from total)	Compliant (Cat X < 20 ha Reg Veg)
2587	Pasture	56.25	Less than 20ha Reg Veg	51.5453	2014/2015	Yes	Yes	Brigalow (Acacia harpophylla dominant and co-dominant)	4.70472							0	56.25	56.25	100	2015/001234																											Brigalow Belt South	Potentially non-compliant (remove regrowth from total)	Compliant (Cat X < 20 ha Reg Veg)
2588	Pasture	49.86	Less than 20ha Reg Veg	49.5828	2014/2015	No	No		0.277195							1.9326	47.9274	49.86	100																												Mulga Lands	Legislation not relevant (no MNES)	Compliant (Cat X < 20 ha Reg Veg)
2592	Pasture	125.64	Less than 20ha Reg Veg	124.737	2014/2015	No	No		0.903237							3.09605	122.544	125.64	100						Yes	Mulga Lands Fodder Harvesting	2013-06-21	2/RS8																			Mulga Lands	Legislation not relevant (no MNES)	Compliant (Cat X < 20 ha Reg Veg + AMP/SAC notification)
2593	Pasture	28.44	26.3927	No regrowth	2014/2015	Yes	Yes									26.3927	2.04735	28.44	100	2009/002646																											Brigalow Belt South	Potentially non-compliant (no regrowth involved)	Potentially non-compliant (minus Cat X)
2594	Pasture	22.77	Less than 20ha Reg Veg	No regrowth	2014/2015	Yes	Yes	Semi-evergreen vine thickets of the Brigalow Belt (North and South) and Nandewar Bioregions								4.82127	17.9487	22.77	100	2012/004014																											Brigalow Belt South	Potentially non-compliant (no regrowth involved)	Compliant (Cat X < 20 ha Reg Veg)
2595	Pasture	35.28	Less than 20ha Reg Veg	13.1268	2014/2015	No	No		22.1532							8.20533	27.0747	35.28	100						Yes	Mulga Lands Fodder Harvesting	2013-06-21	3/RS8																			Mulga Lands	Legislation not relevant (no MNES)	Compliant (Cat X < 20 ha Reg Veg + AMP/SAC notification)
2599	Pasture	144.9	Less than 20ha Reg Veg	142.456	2014/2015	Yes	Yes	Brigalow (Acacia harpophylla dominant and co-dominant)	2.44414							8.1878	136.712	144.9	100	2008/009470																											Brigalow Belt South	Potentially non-compliant (remove regrowth from total)	Compliant (Cat X < 20 ha Reg Veg)
2601	Pasture	25.65	23.8305	24.8383	2014/2015	No	No		0.811722							23.8305	1.81951	25.65	100						Yes	Mulga Lands Fodder Harvesting	2013-06-21	2/RS8																			Mulga Lands	Legislation not relevant (no MNES)	Compliant (AMP/SAC notification)
2603	Pasture	28.53	26.1562	28.1306	2014/2015	Yes	Yes		0.399442							26.1562	2.37378	28.53	100	2009/002646																											Brigalow Belt South	Potentially non-compliant (remove regrowth from total)	Potentially non-compliant (minus Cat X)
2604	Pasture	22.05	Less than 20ha Reg Veg	4.43961	2014/2015	Yes	Yes		17.6104							0	22.05	22.05	100	2006/009218									Yes	1506101214	7/SP230418	2014	Fodder; Category C														Brigalow Belt South	Compliant - exempt (less than 20 ha of habitat after subtracting regrowth)	Compliant (Cat X < 20 ha Reg Veg + AMP/SAC notification)
2605	Pasture	42.12	Less than 20ha Reg Veg	8.24384	2014/2015	Yes	Yes		33.8762							5.73556	36.3844	42.12	100	2008/006096																											Mulga Lands	Compliant - exempt (less than 20 ha of habitat after subtracting regrowth)	Compliant (Cat X < 20 ha Reg Veg)
2607	Pasture	125.46	117.025	123.547	2014/2015	No	No		1.91314							117.025	8.43508	125.46	100						Yes	Mulga Lands Fodder Harvesting	2013-06-21	3/RS8																			Mulga Lands	Legislation not relevant (no MNES)	Compliant (AMP/SAC notification)
2608	Pasture	24.12	Less than 20ha Reg Veg	23.8234	2014/2015	Yes	Yes		0.296604							0	24.12	24.12	100	2009/002440																											Brigalow Belt South	Potentially non-compliant (remove regrowth from total)	Compliant (Cat X < 20 ha Reg Veg)
2609	Pasture	67.14	Less than 20ha Reg Veg	61.1997	2014/2015	Yes	Yes		5.94031							0	67.14	67.14	100	2008/009470																											Brigalow Belt South	Potentially non-compliant (remove regrowth from total)	Compliant (Cat X < 20 ha Reg Veg)
2611	Pasture	25.11	Less than 20ha Reg Veg	2.54404	2014/2015	Yes	Yes		22.566							0	25.11	25.11	100																												Mulga Lands	Compliant - exempt (less than 20 ha of habitat after subtracting regrowth)	Compliant (Cat X < 20 ha Reg Veg)
2614	Pasture	28.62	Less than 20ha Reg Veg	No regrowth	2014/2015	Yes	Yes	Semi-evergreen vine thickets of the Brigalow Belt (North and South) and Nandewar Bioregions								3.85696	24.763	28.62	100	2012/004014																											Brigalow Belt South	Potentially non-compliant (no regrowth involved)	Compliant (Cat X < 20 ha Reg Veg)
2615	Pasture	46.98	Less than 20ha Reg Veg	36.3273	2014/2015	Yes	Yes		10.6527							0	46.98	46.98	100	2005/100642																											Brigalow Belt South	Potentially non-compliant (remove regrowth from total)	Compliant (Cat X < 20 ha Reg Veg)
2619	Pasture	34.74	32.01	34.2786	2014/2015	Yes	Yes		0.461433							32.01	2.73002	34.74	100																												Brigalow Belt South	Potentially non-compliant (remove regrowth from total)	Potentially non-compliant (minus Cat X)
2623	Pasture	38.25	22.458	29.442	2014/2015	No	No		8.80798							22.458	15.792	38.25	100						Yes	Mulga Lands Fodder Harvesting	2013-06-21	3/RS8																			Mulga Lands	Legislation not relevant (no MNES)	Compliant (AMP/SAC notification)
2626	Pasture	96.3	Less than 20ha Reg Veg	22.7986	2014/2015	Yes	Yes		73.5014							0	96.3	96.3	100	2010/005007																											Brigalow Belt South	Potentially non-compliant (remove regrowth from total)	Compliant (Cat X < 20 ha Reg Veg)
2628	Pasture	42.75	Less than 20ha Reg Veg	8.20417	2014/2015	No	No		34.5458							0.987494	41.7625	42.75	100																												Mulga Lands	Legislation not relevant (no MNES)	Compliant (Cat X < 20 ha Reg Veg)
2629	Pasture	27.63	Less than 20ha Reg Veg	19.2323	2014/2015	Yes	Yes		8.39766							0	27.63	27.63	100	2005/104924																											Brigalow Belt South	Compliant - exempt (less than 20 ha of habitat after subtracting regrowth)	Compliant (Cat X < 20 ha Reg Veg)
2632	Pasture	24.75	Less than 20ha Reg Veg	No regrowth	2014/2015	Yes	Yes									0.364009	24.386	24.75	100	2007/000089																											Brigalow Belt South	Potentially non-compliant (no regrowth involved)	Compliant (Cat X < 20 ha Reg Veg)
2633	Pasture	97.38	Less than 20ha Reg Veg	73.8559	2014/2015	No	No		23.5241							8.70852	88.6715	97.38	100																												Mulga Lands	Legislation not relevant (no MNES)	Compliant (Cat X < 20 ha Reg Veg)
2634	Pasture	55.71	Less than 20ha Reg Veg	28.4347	2014/2015	No	No		27.2753							0.0101446	55.6999	55.71	100						Yes	Mulga Lands Fodder Harvesting	2013-06-21	2/RS8																			Mulga Lands	Legislation not relevant (no MNES)	Compliant (Cat X < 20 ha Reg Veg + AMP/SAC notification)
2638	Pasture	69.57	Less than 20ha Reg Veg	68.6607	2014/2015	Yes	Yes	Weeping Myall Woodlands	0.909281							3.32856	66.2414	69.57	100	2007/000089																											Brigalow Belt South	Potentially non-compliant (remove regrowth from total)	Compliant (Cat X < 20 ha Reg Veg)
2642	Pasture	23.76	Less than 20ha Reg Veg	7.46673	2014/2015	Yes	Yes	Brigalow (Acacia harpophylla dominant and co-dominant)	16.2933							6.2063	17.5537	23.76	100																												Brigalow Belt South	Compliant - exempt (less than 20 ha of habitat after subtracting regrowth)	Compliant (Cat X < 20 ha Reg Veg)
2644	Pasture	34.29	Less than 20ha Reg Veg	32.3105	2014/2015	Yes	Yes		1.97954							0	34.29	34.29	100	2005/101964																											Mulga Lands	Potentially non-compliant (remove regrowth from total)	Compliant (Cat X < 20 ha Reg Veg)
2647	Pasture	239.67	Less than 20ha Reg Veg	239.612	2014/2015	Yes	Yes		0.0577736							15.4539	224.216	239.67	100	2012/000156																											Brigalow Belt South	Potentially non-compliant (remove regrowth from total)	Compliant (Cat X < 20 ha Reg Veg)
2649	Pasture	22.5	Less than 20ha Reg Veg	22.3885	2014/2015	Yes	Yes		0.111543							0	22.5	22.5	100	2012/000156																											Brigalow Belt South	Potentially non-compliant (remove regrowth from total)	Compliant (Cat X < 20 ha Reg Veg)
2651	Pasture	65.43	Less than 20ha Reg Veg	44.4434	2014/2015	No	No		20.9866							1.26878	64.1612	65.43	100	2007/003292																											Mulga Lands	Legislation not relevant (no MNES)	Compliant (Cat X < 20 ha Reg Veg)
2652	Pasture	20.79	Less than 20ha Reg Veg	No regrowth	2014/2015	Yes	Yes									19.3339	1.45608	20.79	100																												Brigalow Belt South	Potentially non-compliant (no regrowth involved)	Compliant (Cat X < 20 ha Reg Veg)
2653	Pasture	43.11	43.11	42.7921	2014/2015	No	No		0.317944							43.11		43.11	100																												Mulga Lands	Legislation not relevant (no MNES)	Potentially non-compliant (minus Cat X)
2656	Pasture	68.85	Less than 20ha Reg Veg	68.2509	2014/2015	Yes	Yes		0.599144							0	68.85	68.85	100	2005/101964																											Mulga Lands	Potentially non-compliant (remove regrowth from total)	Compliant (Cat X < 20 ha Reg Veg)
2657	Pasture	23.04	Less than 20ha Reg Veg	No regrowth	2014/2015	Yes	Yes									4.37195	18.6681	23.04	100	2012/000156																											Brigalow Belt South	Potentially non-compliant (no regrowth involved)	Compliant (Cat X < 20 ha Reg Veg)
2661	Pasture	93.96	Less than 20ha Reg Veg	86.1993	2014/2015	Yes	Yes		7.76071							1.23544	92.7246	93.96	100	2007/000089																											Brigalow Belt South	Potentially non-compliant (remove regrowth from total)	Compliant (Cat X < 20 ha Reg Veg)
2662	Pasture	65.61	Less than 20ha Reg Veg	14.5014	2014/2015	No	No		51.1086							0.554083	65.0559	65.61	100																												Mulga Lands	Legislation not relevant (no MNES)	Compliant (Cat X < 20 ha Reg Veg)
2663	Pasture	27.09	Less than 20ha Reg Veg	27.0557	2014/2015	Yes	Yes	Weeping Myall Woodlands	0.0343411							0	27.09	27.09	100	2007/000089																											Brigalow Belt South	Potentially non-compliant (remove regrowth from total)	Compliant (Cat X < 20 ha Reg Veg)
2664	Pasture	20.34	Less than 20ha Reg Veg	6.5122	2014/2015	No	No		13.8278							0.350266	19.9897	20.34	100																												Mulga Lands	Legislation not relevant (no MNES)	Compliant (Cat X < 20 ha Reg Veg)
2666	Pasture	204.39	Less than 20ha Reg Veg	204.016	2014/2015	Yes	Yes		0.373981							0.784232	203.606	204.39	100	2005/104924																											Brigalow Belt South	Potentially non-compliant (remove regrowth from total)	Compliant (Cat X < 20 ha Reg Veg)
2667	Pasture	26.55	Less than 20ha Reg Veg	23.8931	2014/2015	Yes	Yes		2.65694							0	26.55	26.55	100	2012/000156																											Brigalow Belt South	Potentially non-compliant (remove regrowth from total)	Compliant (Cat X < 20 ha Reg Veg)
2669	Pasture	51.66	Less than 20ha Reg Veg	51.5386	2014/2015	Yes	Yes		0.121402							0.0635484	51.5965	51.66	100						Yes	Mulga Lands Fodder Harvesting	2013-09-30	10/RS80	Yes	1120080914	10/RS80	2014	Thinning														Mulga Lands	Potentially non-compliant (remove regrowth from total)	Compliant (Cat X < 20 ha Reg Veg + AMP/SAC notification)
2670	Pasture	28.8	Less than 20ha Reg Veg	5.31546	2014/2015	No	No		23.4845							4.59769	24.2023	28.8	100	2012/003829																											Mulga Lands	Legislation not relevant (no MNES)	Compliant (Cat X < 20 ha Reg Veg)
2672	Pasture	27.72	Less than 20ha Reg Veg	7.06306	2014/2015	No	No		20.6569							4.64112	23.0789	27.72	100	2012/003829																											Mulga Lands	Legislation not relevant (no MNES)	Compliant (Cat X < 20 ha Reg Veg)
2673	Pasture	22.14	Less than 20ha Reg Veg	21.3814	2014/2015	Yes	Yes		0.758594							17.3936	4.74641	22.14	100	2015/003055									Yes	1120080914	10/DL362	2014	Thinning														Brigalow Belt South	Potentially non-compliant (remove regrowth from total)	Compliant (Cat X < 20 ha Reg Veg + AMP/SAC notification)
2674	Pasture	179.64	179.542	179.192	2014/2015	No	No		0.44783							179.542	0.0982683	179.64	100						Yes	Mulga Lands Fodder Harvesting	2013-07-29	3/PO2																			Mulga Lands	Legislation not relevant (no MNES)	Compliant (AMP/SAC notification)
2677	Pasture	28.35	Less than 20ha Reg Veg	5.58009	2014/2015	No	No		22.7699							1.30679	27.0432	28.35	100	2012/003829																											Mulga Lands	Legislation not relevant (no MNES)	Compliant (Cat X < 20 ha Reg Veg)
2678	Pasture	40.59	Less than 20ha Reg Veg	No regrowth	2014/2015	Yes	Yes									0.0524549	40.5375	40.59	100	2005/110249																											Brigalow Belt South	Potentially non-compliant (no regrowth involved)	Compliant (Cat X < 20 ha Reg Veg)
2679	Pasture	26.37	Less than 20ha Reg Veg	No regrowth	2014/2015	Yes	Yes									0	26.37	26.37	100																												Brigalow Belt South	Potentially non-compliant (no regrowth involved)	Compliant (Cat X < 20 ha Reg Veg)
2680	Pasture	35.91	35.91	35.7163	2014/2015	No	No		0.193699							35.91		35.91	100										Yes	2390220615	3/BUR42	2015	Fodder														Mulga Lands	Legislation not relevant (no MNES)	Compliant (AMP/SAC notification)
2681	Pasture	20.61	20.4144	No regrowth	2014/2015	Yes	Yes									20.4144	0.195574	20.61	100	2015/003055									Yes	1120080914	10/DL362	2014	Thinning														Brigalow Belt South	Potentially non-compliant (no regrowth involved)	Compliant (AMP/SAC notification)
2684	Pasture	46.44	46.2327	No regrowth	2014/2015	Yes	Yes									46.2327	0.207333	46.44	100	2015/003055									Yes	1159130914	11/DL363	2014	Thinning														Brigalow Belt South	Potentially non-compliant (no regrowth involved)	Compliant (AMP/SAC notification)
2685	Pasture	23.4	Less than 20ha Reg Veg	5.166	2014/2015	No	No		18.234							0.893661	22.5063	23.4	100	2012/003829					Yes	Mulga Lands Fodder Harvesting	2013-09-06	19/SP234976																			Mulga Lands	Legislation not relevant (no MNES)	Compliant (Cat X < 20 ha Reg Veg + AMP/SAC notification)
2688	Pasture	21.33	21.33	21.2263	2014/2015	No	No		0.103724							21.33		21.33	100										Yes	2390220615	3/BUR42	2015	Fodder														Mulga Lands	Legislation not relevant (no MNES)	Compliant (AMP/SAC notification)
2692	Pasture	21.6	21.6	21.2674	2014/2015	No	No		0.332647							21.6		21.6	100						Yes	Mulga Lands Fodder Harvesting	2013-07-29	3/PO2																			Mulga Lands	Legislation not relevant (no MNES)	Compliant (AMP/SAC notification)
2694	Pasture	22.59	Less than 20ha Reg Veg	No regrowth	2014/2015	Yes	Yes			Yes	4974	2009	Controlled Action	Energy Generation and Supply (non-renewable)	100	9.14931	13.4407	22.59	100																												Brigalow Belt South	Compliant - assessment	Compliant (Cat X < 20 ha Reg Veg)
2695	Pasture	72.18	Less than 20ha Reg Veg	No regrowth	2014/2015	Yes	Yes									1.96255	70.2175	72.18	100	2005/110249																											Brigalow Belt South	Potentially non-compliant (no regrowth involved)	Compliant (Cat X < 20 ha Reg Veg)
2696	Pasture	37.62	37.6092	36.801	2014/2015	No	No		0.819024							37.6092	0.0108443	37.62	100						Yes	Mulga Lands Fodder Harvesting	2013-07-15	1/RS36																			Mulga Lands	Legislation not relevant (no MNES)	Compliant (AMP/SAC notification)
2698	Pasture	42.03	Less than 20ha Reg Veg	29.326	2014/2015	Yes	Yes		12.704							0	42.03	42.03	100	2014/006444																											Brigalow Belt South	Potentially non-compliant (remove regrowth from total)	Compliant (Cat X < 20 ha Reg Veg)
2700	Pasture	36.99	Less than 20ha Reg Veg	No regrowth	2014/2015	Yes	Yes									0.0702482	36.9198	36.99	100	2011/001329																											Brigalow Belt South	Potentially non-compliant (no regrowth involved)	Compliant (Cat X < 20 ha Reg Veg)
2701	Pasture	40.41	Less than 20ha Reg Veg	40.2411	2014/2015	No	No		0.168873							0.00867121	40.4013	40.41	100	2012/003829																											Mulga Lands	Legislation not relevant (no MNES)	Compliant (Cat X < 20 ha Reg Veg)
2702	Pasture	22.05	Less than 20ha Reg Veg	No regrowth	2014/2015	Yes	Yes									3.27969	18.7703	22.05	100																												South Eastern Queensland	Potentially non-compliant (no regrowth involved)	Compliant (Cat X < 20 ha Reg Veg)
2703	Pasture	28.89	Less than 20ha Reg Veg	14.6746	2014/2015	No	No		14.2154							0.558878	28.3311	28.89	100	2012/003829																											Mulga Lands	Legislation not relevant (no MNES)	Compliant (Cat X < 20 ha Reg Veg)
2705	Pasture	42.21	Less than 20ha Reg Veg	42.0885	2014/2015	Yes	Yes		0.121514							0.594207	41.6158	42.21	100	2005/110249																											Brigalow Belt South	Potentially non-compliant (remove regrowth from total)	Compliant (Cat X < 20 ha Reg Veg)
2706	Pasture	23.22	21.7988	22.6504	2014/2015	Yes	Yes		0.569571							21.7988	1.42117	23.22	100	2015/003055									Yes	1120080914	10/DL362	2014	Thinning														Brigalow Belt South	Potentially non-compliant (remove regrowth from total)	Compliant (AMP/SAC notification)
2708	Pasture	32.04	32.04	No regrowth	2014/2015	Yes	Yes									32.04		32.04	100																												Brigalow Belt South	Potentially non-compliant (no regrowth involved)	Potentially non-compliant (minus Cat X)
2716	Pasture	31.95	Less than 20ha Reg Veg	29.2348	2014/2015	Yes	Yes		2.71524							0	31.95	31.95	100	2006/001661																											Brigalow Belt South	Potentially non-compliant (remove regrowth from total)	Compliant (Cat X < 20 ha Reg Veg)
2720	Pasture	33.93	Less than 20ha Reg Veg	31.9282	2014/2015	No	No		2.00175							3.68934	30.2407	33.93	100	2008/006096																											Mulga Lands	Legislation not relevant (no MNES)	Compliant (Cat X < 20 ha Reg Veg)
2722	Pasture	24.84	Less than 20ha Reg Veg	20.3401	2014/2015	Yes	Yes		4.49987							0	24.84	24.84	100	2009/002419																						15.2784					Brigalow Belt South	Potentially non-compliant (remove regrowth from total)	Compliant (Cat X < 20 ha Reg Veg)
2725	Pasture	45.63	Less than 20ha Reg Veg	25.542	2014/2015	Yes	Yes		20.088							17.6218	28.0082	45.63	100	2006/009218									Yes	1506101214	7/SP230418	2014	Fodder; Category C														Brigalow Belt South	Potentially non-compliant (remove regrowth from total)	Compliant (Cat X < 20 ha Reg Veg + AMP/SAC notification)
2726	Pasture	79.83	79.83	79.4222	2014/2015	No	No		0.407782							79.83		79.83	100						Yes	Mulga Lands Fodder Harvesting	2013-11-18	3/PO25																			Mulga Lands	Legislation not relevant (no MNES)	Compliant (AMP/SAC notification)
2727	Pasture	84.06	Less than 20ha Reg Veg	83.7017	2014/2015	No	No		0.358314							14.0029	70.0572	84.06	100						Yes	Mulga Lands Fodder Harvesting	2013-09-30	10/RS80	Yes	1120080914	10/RS80	2014	Thinning														Mulga Lands	Legislation not relevant (no MNES)	Compliant (Cat X < 20 ha Reg Veg + AMP/SAC notification)
2728	Pasture	43.74	37.8693	43.6784	2014/2015	Yes	Yes		0.0615532							37.8693	5.87066	43.74	100						Yes	Mulga Lands Fodder Harvesting	2013-09-30	10/RS80	Yes	1120080914	10/RS80	2014	Thinning														Mulga Lands	Potentially non-compliant (remove regrowth from total)	Compliant (AMP/SAC notification)
2731	Pasture	20.07	Less than 20ha Reg Veg	19.8862	2014/2015	Yes	Yes		0.183807							10.8628	9.20717	20.07	100	2006/009218									Yes	1506101214	7/SP230418	2014	Fodder; Category C														Brigalow Belt South	Compliant - exempt (less than 20 ha of habitat after subtracting regrowth)	Compliant (Cat X < 20 ha Reg Veg + AMP/SAC notification)
2732	Pasture	20.07	Less than 20ha Reg Veg	19.8947	2014/2015	Yes	Yes		0.175306							3.77011	16.2999	20.07	100	2008/006096																											Mulga Lands	Compliant - exempt (less than 20 ha of habitat after subtracting regrowth)	Compliant (Cat X < 20 ha Reg Veg)
2735	Pasture	21.51	Less than 20ha Reg Veg	No regrowth	2014/2015	Yes	Yes									0	21.51	21.51	100	2009/002944																											Brigalow Belt South	Potentially non-compliant (no regrowth involved)	Compliant (Cat X < 20 ha Reg Veg)
2736	Timber Plantation	23.49	23.49	No regrowth	2014/2015	Yes	Yes			Yes	4974	2009	Controlled Action	Energy Generation and Supply (non-renewable)	100	23.49		23.49	100																										Gurulmundi SF	100	Brigalow Belt South	Compliant - assessment	Compliant (FA exempt)
2737	Pasture	422.91	22.8012	89.3046	2014/2015	Yes	Yes		333.605							22.8012	400.109	422.91	100	2014/006444					Yes	Mulga Lands Fodder Harvesting	2013-09-17	6/DL27	Yes	1506101214	7/SP230418	2014	Fodder; Category C														Brigalow Belt South	Potentially non-compliant (remove regrowth from total)	Compliant (AMP/SAC notification)
2738	Pasture	27.45	25.8555	26.2187	2014/2015	No	No		1.23126							25.8555	1.59445	27.45	100						Yes	Mulga Lands Fodder Harvesting	2013-06-21	2/RS8																			Mulga Lands	Legislation not relevant (no MNES)	Compliant (AMP/SAC notification)
2740	Pasture	31.32	31.2177	31.2943	2014/2015	Yes	Yes		0.0256875							31.2177	0.102274	31.32	100	2006/009218									Yes	1506101214	7/SP230418	2014	Fodder; Category C														Brigalow Belt South	Potentially non-compliant (remove regrowth from total)	Compliant (AMP/SAC notification)
2742	Pasture	46.71	Less than 20ha Reg Veg	No regrowth	2014/2015	Yes	Yes	Brigalow (Acacia harpophylla dominant and co-dominant)								4.35431	42.3557	46.71	100	2010/004541																											Brigalow Belt South	Potentially non-compliant (no regrowth involved)	Compliant (Cat X < 20 ha Reg Veg)
2743	Pasture	34.74	Less than 20ha Reg Veg	34.464	2014/2015	Yes	Yes		0.276046							0	34.74	34.74	100																												Brigalow Belt South	Potentially non-compliant (remove regrowth from total)	Compliant (Cat X < 20 ha Reg Veg)
2744	Pasture	91.89	Less than 20ha Reg Veg	42.3232	2014/2015	Yes	Yes		49.5668							1.60592	90.2841	91.89	100	2014/006444					Yes	Mulga Lands Fodder Harvesting	2013-09-17	6/DL27	Yes	1506101214	7/SP230418	2014	Fodder; Category C														Brigalow Belt South	Potentially non-compliant (remove regrowth from total)	Compliant (Cat X < 20 ha Reg Veg + AMP/SAC notification)
2745	Pasture	26.73	Less than 20ha Reg Veg	25.2737	2014/2015	Yes	Yes		1.45633							0.252906	26.4771	26.73	100	2006/009218									Yes	1506101214	7/SP230418	2014	Fodder; Category C									26.73					Brigalow Belt South	Potentially non-compliant (remove regrowth from total)	Compliant (Cat X < 20 ha Reg Veg + AMP/SAC notification)
2748	Pasture	34.83	Less than 20ha Reg Veg	18.7847	2014/2015	Yes	Yes		16.0453							0	34.83	34.83	100	2009/002944																											Brigalow Belt South	Compliant - exempt (less than 20 ha of habitat after subtracting regrowth)	Compliant (Cat X < 20 ha Reg Veg)
2749	Timber Plantation	21.87	21.87	No regrowth	2014/2015	Yes	Yes									21.87		21.87	100																							21.87			Gurulmundi SF	100	Brigalow Belt South	Potentially non-compliant (no regrowth involved)	Compliant (FA exempt)
2751	Pasture	42.12	28.5942	39.0154	2014/2015	Yes	Yes		3.10464							28.5942	13.5258	42.12	100	2006/009218									Yes	1506101214	7/SP230418	2014	Fodder; Category C									1.41666					Brigalow Belt South	Potentially non-compliant (remove regrowth from total)	Compliant (AMP/SAC notification)
2752	Pasture	25.11	Less than 20ha Reg Veg	15.9423	2014/2015	Yes	Yes		9.16773							0.351166	24.7588	25.11	100	2007/009461																											Brigalow Belt South	Compliant - exempt (less than 20 ha of habitat after subtracting regrowth)	Compliant (Cat X < 20 ha Reg Veg)
2753	Pasture	86.58	Less than 20ha Reg Veg	6.24463	2014/2015	No	No		80.3354							0.268416	86.3116	86.58	100																												Mulga Lands	Legislation not relevant (no MNES)	Compliant (Cat X < 20 ha Reg Veg)
2754	Pasture	53.37	Less than 20ha Reg Veg	No regrowth	2014/2015	Yes	Yes									0	53.37	53.37	100	2007/001366																											Brigalow Belt South	Potentially non-compliant (no regrowth involved)	Compliant (Cat X < 20 ha Reg Veg)
2755	Pasture	102.24	102.123	No regrowth	2014/2015	No	No									102.123	0.11691	102.24	100	2014/006436									Yes	1120080914	3/RS33	2014	Thinning														Mulga Lands	Legislation not relevant (no MNES)	Compliant (AMP/SAC notification)
2757	Pasture	43.83	Less than 20ha Reg Veg	30.4464	2014/2015	Yes	Yes		13.3836							0	43.83	43.83	100	2011/002074																											Brigalow Belt South	Potentially non-compliant (remove regrowth from total)	Compliant (Cat X < 20 ha Reg Veg)
2760	Pasture	37.08	37.08	36.1538	2014/2015	Yes	Yes		0.926149							37.08		37.08	100						Yes	Mulga Lands Fodder Harvesting	2013-10-14	12/KE24																			Mulga Lands	Potentially non-compliant (remove regrowth from total)	Compliant (AMP/SAC notification)
2761	Pasture	20.16	Less than 20ha Reg Veg	18.0828	2014/2015	No	No		2.0772							13.8624	6.29758	20.16	100	2015/003055									Yes	1120080914	1/KE27	2014	Thinning														Brigalow Belt South	Legislation not relevant (no MNES)	Compliant (Cat X < 20 ha Reg Veg + AMP/SAC notification)
2762	Pasture	34.92	Less than 20ha Reg Veg	No regrowth	2014/2015	Yes	Yes									1.19232	33.7277	34.92	100	2009/004554																											Brigalow Belt South	Potentially non-compliant (no regrowth involved)	Compliant (Cat X < 20 ha Reg Veg)
2765	Pasture	81.09	Less than 20ha Reg Veg	76.3895	2014/2015	Yes	Yes		4.70046							2.34916	78.7408	81.09	100	2005/105538																											Brigalow Belt South	Potentially non-compliant (remove regrowth from total)	Compliant (Cat X < 20 ha Reg Veg)
2766	Pasture	80.1	Less than 20ha Reg Veg	6.11133	2014/2015	No	No		73.9887							0	80.1	80.1	100																												Mulga Lands	Legislation not relevant (no MNES)	Compliant (Cat X < 20 ha Reg Veg)
2768	Pasture	21.24	Less than 20ha Reg Veg	20.6665	2014/2015	No	No		0.573503							15.8689	5.37113	21.24	100	2015/003055									Yes	1120080914	1/KE27	2014	Thinning														Brigalow Belt South	Legislation not relevant (no MNES)	Compliant (Cat X < 20 ha Reg Veg + AMP/SAC notification)
2770	Pasture	38.61	Less than 20ha Reg Veg	4.30502	2014/2015	No	No		34.305							0.455946	38.154	38.61	100	2010/004980																											Mulga Lands	Legislation not relevant (no MNES)	Compliant (Cat X < 20 ha Reg Veg)
2773	Pasture	36.45	Less than 20ha Reg Veg	35.222	2014/2015	No	No		1.22796							18.9966	17.4534	36.45	100	2015/003055									Yes	1120080914	1/KE27	2014	Thinning														Mulga Lands	Legislation not relevant (no MNES)	Compliant (Cat X < 20 ha Reg Veg + AMP/SAC notification)
2775	Pasture	25.83	25.5462	25.4172	2014/2015	Yes	Yes		0.412807	Yes	4974	2009	Controlled Action	Energy Generation and Supply (non-renewable)	100	25.83		25.83	100																												Brigalow Belt South	Compliant - assessment	Potentially non-compliant (minus Cat X)
2780	Pasture	29.52	Less than 20ha Reg Veg	No regrowth	2014/2015	Yes	Yes									0.158472	29.3615	29.52	100	2010/000932																											Brigalow Belt South	Potentially non-compliant (no regrowth involved)	Compliant (Cat X < 20 ha Reg Veg)
2782	Pasture	45.54	Less than 20ha Reg Veg	20.2073	2014/2015	Yes	Yes		25.3327							0	45.54	45.54	100	2009/004616																											Brigalow Belt South	Potentially non-compliant (remove regrowth from total)	Compliant (Cat X < 20 ha Reg Veg)
2783	Pasture	359.55	326.673	357.37	2014/2015	No	No		2.18027							326.673	32.8765	359.55	100	2009/009434					Yes	Mulga Lands Fodder Harvesting	2013-09-26	5/PR39																			Mulga Lands	Legislation not relevant (no MNES)	Compliant (AMP/SAC notification)
2786	Pasture	85.59	84.8862	85.0041	2014/2015	No	No		0.58586							84.8862	0.703779	85.59	100	2009/009434					Yes	Mulga Lands Fodder Harvesting	2013-09-26	5/PR39																			Mulga Lands	Legislation not relevant (no MNES)	Compliant (AMP/SAC notification)
2787	Pasture	136.26	41.6796	136.018	2014/2015	No	No		0.242432							41.6796	94.5804	136.26	100						Yes	Mulga Lands Fodder Harvesting	2013-11-13	29/RS66																			Mulga Lands	Legislation not relevant (no MNES)	Compliant (AMP/SAC notification)
2788	Pasture	81.54	69.2724	80.57	2014/2015	No	No		0.970016							69.2724	12.2676	81.54	100																												Mulga Lands	Legislation not relevant (no MNES)	Potentially non-compliant (minus Cat X)
2789	Pasture	82.08	Less than 20ha Reg Veg	81.6238	2014/2015	Yes	Yes		0.456236	Yes	4974	2009	Controlled Action	Energy Generation and Supply (non-renewable)	100	3.57966	78.5003	82.08	100	2009/000465																											Brigalow Belt South	Compliant - assessment	Compliant (Cat X < 20 ha Reg Veg)
2795	Pasture	102.15	97.3147	99.0276	2014/2015	No	No		3.12242							97.3147	4.83529	102.15	100																												Mulga Lands	Legislation not relevant (no MNES)	Potentially non-compliant (minus Cat X)
2796	Pasture	22.86	22.7899	21.2715	2014/2015	Yes	Yes		1.58851							22.86		22.86	100						Yes	Mulga Lands Fodder Harvesting	2013-07-09	16/KE104																			Brigalow Belt South	Potentially non-compliant (remove regrowth from total)	Compliant (AMP/SAC notification)
2797	Pasture	21.51	Less than 20ha Reg Veg	No regrowth	2014/2015	Yes	Yes									0.032186	21.4778	21.51	100	2010/005404																											Brigalow Belt South	Potentially non-compliant (no regrowth involved)	Compliant (Cat X < 20 ha Reg Veg)
2800	Pasture	29.97	29.97	29.8763	2014/2015	No	No		0.093691							29.97		29.97	100						Yes	Mulga Lands Fodder Harvesting	2013-07-29	3/PO2																			Mulga Lands	Legislation not relevant (no MNES)	Compliant (AMP/SAC notification)
2803	Pasture	128.25	123.289	125.496	2014/2015	No	No		2.75354							123.289	4.9608	128.25	100						Yes	Mulga Lands Fodder Harvesting	2013-07-15	1/RS36																			Mulga Lands	Legislation not relevant (no MNES)	Compliant (AMP/SAC notification)
2805	Pasture	56.52	Less than 20ha Reg Veg	No regrowth	2014/2015	Yes	Yes									7.1462	49.3738	56.52	100	2007/001366																											Brigalow Belt South	Potentially non-compliant (no regrowth involved)	Compliant (Cat X < 20 ha Reg Veg)
2810	Pasture	57.06	56.0706	57.0063	2014/2015	Yes	Yes		0.0537004							56.0706	0.989385	57.06	100																												Brigalow Belt South	Potentially non-compliant (remove regrowth from total)	Potentially non-compliant (minus Cat X)
2811	Pasture	762.57	83.7712	633.734	2014/2015	No	No		128.836							83.7712	678.799	762.57	100						Yes	Mulga Lands Fodder Harvesting	2013-07-15	1/RS36																			Mulga Lands	Legislation not relevant (no MNES)	Compliant (AMP/SAC notification)
2813	Pasture	21.42	Less than 20ha Reg Veg	21.2566	2014/2015	No	No		0.163401							10.9631	10.4569	21.42	100																												Mulga Lands	Legislation not relevant (no MNES)	Compliant (Cat X < 20 ha Reg Veg)
2817	Pasture	50.13	35.691	49.8405	2014/2015	Yes	Yes		0.289512							35.691	14.439	50.13	100																												Brigalow Belt South	Potentially non-compliant (remove regrowth from total)	Potentially non-compliant (minus Cat X)
2818	Pasture	47.25	46.8673	No regrowth	2014/2015	Yes	Yes									46.8673	0.38268	47.25	100	2015/003055									Yes	1159130914	11/DL363	2014	Thinning														Brigalow Belt South	Potentially non-compliant (no regrowth involved)	Compliant (AMP/SAC notification)
2819	Pasture	24.48	24.48	24.2463	2014/2015	No	No		0.233695							24.48		24.48	100						Yes	Mulga Lands Fodder Harvesting	2013-07-29	3/PO2																			Mulga Lands	Legislation not relevant (no MNES)	Compliant (AMP/SAC notification)
2821	Pasture	21.06	20.4554	No regrowth	2014/2015	Yes	Yes									20.4554	0.60465	21.06	100	2015/003055									Yes	1120080914	1/KE27	2014	Thinning														Brigalow Belt South	Potentially non-compliant (no regrowth involved)	Compliant (AMP/SAC notification)
2823	Pasture	25.92	25.8917	No regrowth	2014/2015	No	No									25.92		25.92	100						Yes	Mulga Lands Fodder Harvesting	2013-11-13	29/RS66																			Mulga Lands	Legislation not relevant (no MNES)	Compliant (AMP/SAC notification)
2827	Pasture	42.21	Less than 20ha Reg Veg	41.5888	2014/2015	Yes	No	Brigalow (Acacia harpophylla dominant and co-dominant)	0.621177							0.410081	41.7999	42.21	100	2009/002418					Yes	Mulga Lands Fodder Harvesting	2014-09-25	3/KE35																			Mulga Lands	Potentially non-compliant (remove regrowth from total)	Compliant (Cat X < 20 ha Reg Veg + AMP/SAC notification)
2828	Pasture	22.23	21.3922	21.7041	2014/2015	No	No		0.525938							21.3922	0.837848	22.23	100	2009/007712																											Mulga Lands	Legislation not relevant (no MNES)	Potentially non-compliant (minus Cat X)
2830	Pasture	144.81	Less than 20ha Reg Veg	11.4936	2014/2015	Yes	Yes		133.316							0.392302	144.418	144.81	100	2009/001027																											Brigalow Belt South	Compliant - exempt (less than 20 ha of habitat after subtracting regrowth)	Compliant (Cat X < 20 ha Reg Veg)
2831	Pasture	49.77	49.77	43.8646	2014/2015	No	No		5.90544							49.77		49.77	100																												Mulga Lands	Legislation not relevant (no MNES)	Potentially non-compliant (minus Cat X)
2832	Pasture	28.98	Less than 20ha Reg Veg	15.4136	2014/2015	Yes	Yes		13.5664	Yes	4974	2009	Controlled Action	Energy Generation and Supply (non-renewable)	100	0	28.98	28.98	100	2006/001928																											Brigalow Belt South	Compliant - assessment	Compliant (Cat X < 20 ha Reg Veg)
2833	Pasture	41.94	38.3072	41.2959	2014/2015	Yes	Yes		0.644127	Yes	4974	2009	Controlled Action	Energy Generation and Supply (non-renewable)	100	38.3072	3.63285	41.94	100																												Brigalow Belt South	Compliant - assessment	Potentially non-compliant (minus Cat X)
2834	Pasture	20.52	Less than 20ha Reg Veg	No regrowth	2014/2015	Yes	Yes									16.1815	4.33845	20.52	100	2011/007322																											Brigalow Belt South	Potentially non-compliant (no regrowth involved)	Compliant (Cat X < 20 ha Reg Veg)
2836	Pasture	20.79	Less than 20ha Reg Veg	19.3812	2014/2015	Yes	Yes		1.40875							1.22201	19.568	20.79	100	2009/001027																											Brigalow Belt South	Compliant - exempt (less than 20 ha of habitat after subtracting regrowth)	Compliant (Cat X < 20 ha Reg Veg)
2844	Pasture	34.29	Less than 20ha Reg Veg	34.2594	2014/2015	No	No		0.030612							17.8489	16.4411	34.29	100																												Mulga Lands	Legislation not relevant (no MNES)	Compliant (Cat X < 20 ha Reg Veg)
2845	Pasture	27.9	Less than 20ha Reg Veg	5.30885	2014/2015	Yes	Yes		22.5911							1.5483	26.3517	27.9	100	2009/001027																											Brigalow Belt South	Compliant - exempt (less than 20 ha of habitat after subtracting regrowth)	Compliant (Cat X < 20 ha Reg Veg)
2851	Pasture	30.51	29.9705	29.8879	2014/2015	Yes	Yes		0.622087							29.9705	0.539505	30.51	100	2004/101163																											Brigalow Belt South	Potentially non-compliant (remove regrowth from total)	Potentially non-compliant (minus Cat X)
2852	Thinning	28.62	28.62	No regrowth	2014/2015	No	No									28.62		28.62	100																												Mulga Lands	Legislation not relevant (no MNES)	Potentially non-compliant (minus Cat X)
2853	Pasture	70.11	Less than 20ha Reg Veg	11.3296	2014/2015	No	No		58.7804							0	70.11	70.11	100	2009/009434					Yes	Mulga Lands Fodder Harvesting	2013-07-02	3/PR41																			Mulga Lands	Legislation not relevant (no MNES)	Compliant (Cat X < 20 ha Reg Veg + AMP/SAC notification)
2854	Pasture	21.87	Less than 20ha Reg Veg	No regrowth	2014/2015	Yes	Yes									0	21.87	21.87	100	2009/002821																											Brigalow Belt South	Potentially non-compliant (no regrowth involved)	Compliant (Cat X < 20 ha Reg Veg)
2856	Pasture	44.91	42.4137	44.8322	2014/2015	No	No		0.0778017							42.4137	2.49632	44.91	100	2015/003055									Yes	1120080914	1/KE27	2014	Thinning														Mulga Lands	Legislation not relevant (no MNES)	Compliant (AMP/SAC notification)
2857	Thinning	37.71	37.6986	No regrowth	2014/2015	No	No									37.6986	0.0113864	37.71	100																												Mulga Lands	Legislation not relevant (no MNES)	Potentially non-compliant (minus Cat X)
2859	Timber Plantation	50.31	50.31	48.8908	2014/2015	Yes	Yes		1.41922							50.31		50.31	100																										Yuleba SF	100	Brigalow Belt South	Potentially non-compliant (remove regrowth from total)	Compliant (FA exempt)
2861	Pasture	40.5	31.6158	38.7769	2014/2015	No	No		1.72313							31.6159	8.88415	40.5	100	2015/003055									Yes	1120080914	1/KE27	2014	Thinning														Mulga Lands	Legislation not relevant (no MNES)	Compliant (AMP/SAC notification)
2863	Pasture	49.68	38.0467	42.8974	2014/2015	No	No		6.78259							38.0467	11.6333	49.68	100	2008/006939					Yes	Mulga Lands Fodder Harvesting	2013-07-02	3/PR41																			Mulga Lands	Legislation not relevant (no MNES)	Compliant (AMP/SAC notification)
2864	Pasture	27	Less than 20ha Reg Veg	22.3398	2014/2015	No	No		4.66021							19.801	7.19898	27	100																												Mulga Lands	Legislation not relevant (no MNES)	Compliant (Cat X < 20 ha Reg Veg)
2866	Pasture	28.8	Less than 20ha Reg Veg	4.36946	2014/2015	No	No		24.4305							0.434867	28.3651	28.8	100	2008/006939					Yes	Mulga Lands Fodder Harvesting	2013-07-02	3/PR41																			Mulga Lands	Legislation not relevant (no MNES)	Compliant (Cat X < 20 ha Reg Veg + AMP/SAC notification)
2867	Pasture	20.97	Less than 20ha Reg Veg	9.12266	2014/2015	Yes	Yes		11.8473							0	20.97	20.97	100	2009/003731					Yes	Mulga Lands Fodder Harvesting	2013-10-14	13/KE24																			Mulga Lands	Compliant - exempt (less than 20 ha of habitat after subtracting regrowth)	Compliant (Cat X < 20 ha Reg Veg + AMP/SAC notification)
2868	Pasture	24.57	Less than 20ha Reg Veg	No regrowth	2014/2015	Yes	Yes									7.90462	16.6654	24.57	100	2009/004554																											Mulga Lands	Potentially non-compliant (no regrowth involved)	Compliant (Cat X < 20 ha Reg Veg)
2869	Pasture	33.39	Less than 20ha Reg Veg	No regrowth	2014/2015	Yes	Yes			Yes	4974	2009	Controlled Action	Energy Generation and Supply (non-renewable)	100	0.150847	33.2392	33.39	100	2012/005342																											Brigalow Belt South	Compliant - assessment	Compliant (Cat X < 20 ha Reg Veg)
2870	Timber Plantation	27.18	27.18	27.1471	2014/2015	Yes	Yes		0.0328781							27.18		27.18	100																										Yuleba SF	100	Brigalow Belt South	Potentially non-compliant (remove regrowth from total)	Compliant (FA exempt)
2871	Pasture	95.85	95.85	No regrowth	2014/2015	No	No									95.85		95.85	100	2014/006436									Yes	1120080914	3/RS33	2014	Thinning														Mulga Lands	Legislation not relevant (no MNES)	Compliant (AMP/SAC notification)
2875	Thinning	24.48	24.48	No regrowth	2014/2015	No	No									24.48		24.48	100																												Mulga Lands	Legislation not relevant (no MNES)	Potentially non-compliant (minus Cat X)
2876	Pasture	30.51	30.3534	29.2732	2014/2015	No	No		1.23681							30.3534	0.156629	30.51	100																												Mulga Lands	Legislation not relevant (no MNES)	Potentially non-compliant (minus Cat X)
2877	Pasture	24.75	21.3928	23.3554	2014/2015	No	No		1.39455							21.3928	3.35723	24.75	100	2008/006939					Yes	Mulga Lands Fodder Harvesting	2013-07-02	3/PR41																			Mulga Lands	Legislation not relevant (no MNES)	Compliant (AMP/SAC notification)
2879	Pasture	22.68	Less than 20ha Reg Veg	No regrowth	2014/2015	Yes	Yes			Yes	4974	2009	Controlled Action	Energy Generation and Supply (non-renewable)	100	0.0633026	22.6167	22.68	100	2012/005342																											Brigalow Belt South	Compliant - assessment	Compliant (Cat X < 20 ha Reg Veg)
2880	Pasture	52.29	51.6003	51.7781	2014/2015	No	No		0.511877							51.6003	0.689746	52.29	100	2015/003055									Yes	1120080914	1/KE27	2014	Thinning														Mulga Lands	Legislation not relevant (no MNES)	Compliant (AMP/SAC notification)
2881	Pasture	104.13	101.262	102.96	2014/2015	Yes	Yes		1.16958							101.262	2.86784	104.13	100	2009/003276									Yes	1728290115	9/BWR534	2015	Thinning; Native Forest Practice														Brigalow Belt South	Potentially non-compliant (remove regrowth from total)	Compliant (AMP/SAC notification)
2883	Pasture	200.52	Less than 20ha Reg Veg	14.1353	2014/2015	No	No		186.385							4.0285	196.491	200.52	100																												Mulga Lands	Legislation not relevant (no MNES)	Compliant (Cat X < 20 ha Reg Veg)
2884	Pasture	72.9	41.326	72.8145	2014/2015	Yes	Yes	Brigalow (Acacia harpophylla dominant and co-dominant)	0.0854942	Yes	4974	2009	Controlled Action	Energy Generation and Supply (non-renewable)	100	41.326	31.574	72.9	100																												Brigalow Belt South	Compliant - assessment	Potentially non-compliant (minus Cat X)
2885	Pasture	43.2	42.2801	42.6257	2014/2015	No	No		0.574258							42.2801	0.919878	43.2	100						Yes	Mulga Lands Fodder Harvesting	2013-09-11	3/UL35																			Mulga Lands	Legislation not relevant (no MNES)	Compliant (AMP/SAC notification)
2886	Pasture	97.56	Less than 20ha Reg Veg	15.0724	2014/2015	No	No		82.4876							0	97.56	97.56	100	2005/110172									Yes	275280114	7/UL65	2014	Fodder														Mulga Lands	Legislation not relevant (no MNES)	Compliant (Cat X < 20 ha Reg Veg + AMP/SAC notification)
2887	Pasture	135.99	Less than 20ha Reg Veg	18.2868	2014/2015	No	No		117.703							2.76639	133.224	135.99	100	2005/110172									Yes	275280114	7/UL65	2014	Fodder														Mulga Lands	Legislation not relevant (no MNES)	Compliant (Cat X < 20 ha Reg Veg + AMP/SAC notification)
2888	Pasture	46.08	Less than 20ha Reg Veg	12.026	2014/2015	No	No		34.054							0.325318	45.7547	46.08	100	2005/110172									Yes	275280114	7/UL65	2014	Fodder														Mulga Lands	Legislation not relevant (no MNES)	Compliant (Cat X < 20 ha Reg Veg + AMP/SAC notification)
2891	Pasture	72.36	72.2092	72.0582	2014/2015	Yes	Yes	Brigalow (Acacia harpophylla dominant and co-dominant)	0.301811							72.2092	0.150826	72.36	100	2009/002702									Yes	1728290115	9/BWR534	2015	Thinning; Native Forest Practice														Brigalow Belt South	Potentially non-compliant (remove regrowth from total)	Compliant (AMP/SAC notification)
2894	Pasture	32.94	Less than 20ha Reg Veg	17.3623	2014/2015	No	No		15.5777							2.90652	30.0335	32.94	100	2005/110172									Yes	275280114	7/UL65	2014	Fodder														Mulga Lands	Legislation not relevant (no MNES)	Compliant (Cat X < 20 ha Reg Veg + AMP/SAC notification)
2897	Pasture	125.82	122.252	93.9231	2014/2015	No	No		31.8969							122.252	3.56777	125.82	100	2007/010157																											Mulga Lands	Legislation not relevant (no MNES)	Potentially non-compliant (minus Cat X)
2899	Pasture	21.6	Less than 20ha Reg Veg	12.4009	2014/2015	Yes	Yes		9.19908	Yes	4974	2009	Controlled Action	Energy Generation and Supply (non-renewable)	100	0.441841	21.1582	21.6	100																												Brigalow Belt South	Compliant - assessment	Compliant (Cat X < 20 ha Reg Veg)
2902	Pasture	49.68	Less than 20ha Reg Veg	11.599	2014/2015	No	No		38.081							0	49.68	49.68	100	2007/010157																											Mulga Lands	Legislation not relevant (no MNES)	Compliant (Cat X < 20 ha Reg Veg)
2905	Pasture	22.86	Less than 20ha Reg Veg	4.15284	2014/2015	No	No		18.7072							0	22.86	22.86	100	2007/010157																											Mulga Lands	Legislation not relevant (no MNES)	Compliant (Cat X < 20 ha Reg Veg)
2906	Pasture	28.17	Less than 20ha Reg Veg	27.951	2014/2015	No	No		0.219046							0	28.17	28.17	100																												Mulga Lands	Legislation not relevant (no MNES)	Compliant (Cat X < 20 ha Reg Veg)
2911	Thinning	41.76	Less than 20ha Reg Veg	41.4429	2014/2015	Yes	Yes		0.317135							0	41.76	41.76	100																												Brigalow Belt South	Potentially non-compliant (remove regrowth from total)	Compliant (Cat X < 20 ha Reg Veg)
2913	Pasture	87.12	Less than 20ha Reg Veg	11.9917	2014/2015	No	No		75.1283							0.0199922	87.1	87.12	100	2005/110172									Yes	275280114	7/UL65	2014	Fodder														Mulga Lands	Legislation not relevant (no MNES)	Compliant (Cat X < 20 ha Reg Veg + AMP/SAC notification)
2918	Pasture	40.68	Less than 20ha Reg Veg	No regrowth	2014/2015	No	No									5.25728	35.4227	40.68	100																												Mulga Lands	Legislation not relevant (no MNES)	Compliant (Cat X < 20 ha Reg Veg)
2920	Pasture	29.34	Less than 20ha Reg Veg	No regrowth	2014/2015	Yes	Yes			Yes	4974	2009	Controlled Action	Energy Generation and Supply (non-renewable)	100	0	29.34	29.34	100																												Brigalow Belt South	Compliant - assessment	Compliant (Cat X < 20 ha Reg Veg)
2928	Pasture	36.72	Less than 20ha Reg Veg	7.9404	2014/2015	No	No		28.7796							0.0681859	36.6518	36.72	100	2007/010157																											Mulga Lands	Legislation not relevant (no MNES)	Compliant (Cat X < 20 ha Reg Veg)
2929	Pasture	140.67	136.505	136.608	2014/2015	Yes	Yes		4.06207							136.505	4.16538	140.67	100	2009/002418					Yes	Mulga Lands Fodder Harvesting	2014-09-25	3/KE35																			Mulga Lands	Potentially non-compliant (remove regrowth from total)	Compliant (AMP/SAC notification)
2931	Pasture	215.91	214.395	212.38	2014/2015	No	No		3.53039							214.395	1.51501	215.91	100	2009/007712																											Mulga Lands	Legislation not relevant (no MNES)	Potentially non-compliant (minus Cat X)
2932	Pasture	38.79	36.5865	36.4664	2014/2015	No	No		2.32359							36.5865	2.20351	38.79	100	2009/002418					Yes	Mulga Lands Fodder Harvesting	2014-09-25	3/KE35																			Mulga Lands	Legislation not relevant (no MNES)	Compliant (AMP/SAC notification)
2933	Pasture	112.68	112.6	105.042	2014/2015	No	No		7.63777							112.6	0.080428	112.68	100	2009/007712																											Mulga Lands	Legislation not relevant (no MNES)	Potentially non-compliant (minus Cat X)
2934	Pasture	46.44	Less than 20ha Reg Veg	14.6637	2014/2015	No	No		31.7763							0	46.44	46.44	100																												Mulga Lands	Legislation not relevant (no MNES)	Compliant (Cat X < 20 ha Reg Veg)
2935	Pasture	36.9	36.9	35.7338	2014/2015	No	No		1.16622							36.9		36.9	100										Yes	336060214	1/UL15	2014	Fodder														Mulga Lands	Legislation not relevant (no MNES)	Compliant (AMP/SAC notification)
2940	Pasture	157.77	Less than 20ha Reg Veg	157.459	2014/2015	No	No		0.311257							6.48796	151.282	157.77	100	2005/103538																						20.24					Mulga Lands	Legislation not relevant (no MNES)	Compliant (Cat X < 20 ha Reg Veg)
2942	Timber Plantation	63.9	Less than 20ha Reg Veg	63.8385	2014/2015	Yes	Yes		0.0614544							5.59545	58.3046	63.9	100	2005/104663																											South Eastern Queensland	Potentially non-compliant (remove regrowth from total)	Compliant (Cat X < 20 ha Reg Veg)
2943	Pasture	85.68	Less than 20ha Reg Veg	85.6001	2014/2015	Yes	Yes		0.0798822							10.0001	75.6799	85.68	100	2009/004554																											Mulga Lands	Potentially non-compliant (remove regrowth from total)	Compliant (Cat X < 20 ha Reg Veg)
2949	Pasture	41.04	Less than 20ha Reg Veg	17.4866	2014/2015	No	No		23.5534							0	41.04	41.04	100	2005/110172									Yes	275280114	7/UL65	2014	Fodder														Mulga Lands	Legislation not relevant (no MNES)	Compliant (Cat X < 20 ha Reg Veg + AMP/SAC notification)
2950	Pasture	63.36	Less than 20ha Reg Veg	No regrowth	2014/2015	Yes	Yes	Brigalow (Acacia harpophylla dominant and co-dominant)								0.184821	63.1752	63.36	100	2009/002638																											Brigalow Belt South	Potentially non-compliant (no regrowth involved)	Compliant (Cat X < 20 ha Reg Veg)
2951	Pasture	28.62	Less than 20ha Reg Veg	24.6619	2014/2015	Yes	Yes	Brigalow (Acacia harpophylla dominant and co-dominant)	3.95815							3.14725	25.4727	28.62	100	2009/002638																											Brigalow Belt South	Potentially non-compliant (remove regrowth from total)	Compliant (Cat X < 20 ha Reg Veg)
2952	Pasture	40.23	38.0603	38.0917	2014/2015	No	No		2.13829							38.0603	2.16974	40.23	100	2009/009276																											Mulga Lands	Legislation not relevant (no MNES)	Potentially non-compliant (minus Cat X)
2954	Pasture	22.77	Less than 20ha Reg Veg	21.2025	2014/2015	Yes	Yes		1.56747	Yes	4974	2009	Controlled Action	Energy Generation and Supply (non-renewable)	100	1.19596	21.574	22.77	100																												Brigalow Belt South	Compliant - assessment	Compliant (Cat X < 20 ha Reg Veg)
2955	Pasture	192.33	Less than 20ha Reg Veg	10.2086	2014/2015	Yes	Yes		182.121							1.49347	190.837	192.33	100																							89.4947					Mulga Lands	Compliant - exempt (less than 20 ha of habitat after subtracting regrowth)	Compliant (Cat X < 20 ha Reg Veg)
2960	Pasture	22.23	Less than 20ha Reg Veg	No regrowth	2014/2015	Yes	Yes									0.0499165	22.1801	22.23	100	2009/002638																											Brigalow Belt South	Potentially non-compliant (no regrowth involved)	Compliant (Cat X < 20 ha Reg Veg)
2961	Pasture	338.13	48.5072	No regrowth	2014/2015	No	No									48.5268	289.623	338.149	100	2011/003172																											Mulga Lands	Legislation not relevant (no MNES)	Potentially non-compliant (minus Cat X)
2962	Pasture	50.76	Less than 20ha Reg Veg	No regrowth	2014/2015	Yes	Yes									1.3349	49.4251	50.76	100																												Brigalow Belt South	Potentially non-compliant (no regrowth involved)	Compliant (Cat X < 20 ha Reg Veg)
2963	Pasture	28.98	Less than 20ha Reg Veg	28.9178	2014/2015	Yes	Yes		0.0622429							0	28.98	28.98	100	2009/002638																											Brigalow Belt South	Potentially non-compliant (remove regrowth from total)	Compliant (Cat X < 20 ha Reg Veg)
2965	Pasture	51.84	27.7057	No regrowth	2014/2015	No	No									27.7057	24.1343	51.84	100	2011/003172																											Mulga Lands	Legislation not relevant (no MNES)	Potentially non-compliant (minus Cat X)
2967	Pasture	39.24	26.7116	36.4816	2014/2015	No	No		2.75836							26.7116	12.5284	39.24	100	2009/009276																											Mulga Lands	Legislation not relevant (no MNES)	Potentially non-compliant (minus Cat X)
2968	Pasture	42.57	Less than 20ha Reg Veg	No regrowth	2014/2015	No	No									7.34344	35.2266	42.57	100	2011/003172																											Mulga Lands	Legislation not relevant (no MNES)	Compliant (Cat X < 20 ha Reg Veg)
2970	Pasture	22.41	Less than 20ha Reg Veg	17.2281	2014/2015	Yes	Yes		5.18188	Yes	4974	2009	Controlled Action	Energy Generation and Supply (non-renewable)	100	1.71919	20.6908	22.41	100																							22.41					Brigalow Belt South	Compliant - assessment	Compliant (Cat X < 20 ha Reg Veg)
2971	Pasture	20.34	Less than 20ha Reg Veg	No regrowth	2014/2015	Yes	Yes	Brigalow (Acacia harpophylla dominant and co-dominant)								0.757101	19.5829	20.34	100	2009/002638																											Brigalow Belt South	Potentially non-compliant (no regrowth involved)	Compliant (Cat X < 20 ha Reg Veg)
2973	Pasture	42.75	Less than 20ha Reg Veg	40.6263	2014/2015	Yes	Yes		2.12367							0	42.75	42.75	100	2006/002910																											Mulga Lands	Potentially non-compliant (remove regrowth from total)	Compliant (Cat X < 20 ha Reg Veg)
2975	Pasture	32.49	29.6043	29.9716	2014/2015	No	No		2.51839							29.6043	2.88568	32.49	100																												Mulga Lands	Legislation not relevant (no MNES)	Potentially non-compliant (minus Cat X)
2977	Pasture	82.26	82.26	82.1541	2014/2015	No	No		0.105854							82.26		82.26	100	2009/009276																											Mulga Lands	Legislation not relevant (no MNES)	Potentially non-compliant (minus Cat X)
2978	Pasture	92.07	Less than 20ha Reg Veg	63.6227	2014/2015	Yes	Yes		28.4473	Yes	4974	2009	Controlled Action	Energy Generation and Supply (non-renewable)	100	0.597478	91.4725	92.07	100																							12.3595					Brigalow Belt South	Compliant - assessment	Compliant (Cat X < 20 ha Reg Veg)
2980	Pasture	20.52	Less than 20ha Reg Veg	18.8045	2014/2015	Yes	Yes		1.71547	Yes	4974	2009	Controlled Action	Energy Generation and Supply (non-renewable)	100	1.88307	18.6369	20.52	100																												Brigalow Belt South	Compliant - assessment	Compliant (Cat X < 20 ha Reg Veg)
2982	Pasture	42.12	40.2895	40.9482	2014/2015	No	No		1.17183							40.2895	1.83047	42.12	100	2009/009276																											Mulga Lands	Legislation not relevant (no MNES)	Potentially non-compliant (minus Cat X)
2985	Pasture	26.37	Less than 20ha Reg Veg	No regrowth	2014/2015	No	No									2.0314	24.3386	26.37	100	2006/007962																											Mulga Lands	Legislation not relevant (no MNES)	Compliant (Cat X < 20 ha Reg Veg)
2986	Pasture	21.33	Less than 20ha Reg Veg	No regrowth	2014/2015	Yes	Yes									0	21.33	21.33	100	2005/101100																											Brigalow Belt South	Potentially non-compliant (no regrowth involved)	Compliant (Cat X < 20 ha Reg Veg)
2987	Pasture	30.69	Less than 20ha Reg Veg	No regrowth	2014/2015	Yes	Yes									0.0394844	30.6505	30.69	100																												Brigalow Belt South	Potentially non-compliant (no regrowth involved)	Compliant (Cat X < 20 ha Reg Veg)
2989	Pasture	28.44	Less than 20ha Reg Veg	26.1759	2014/2015	No	No		2.26411							6.12331	22.3167	28.44	100																												Mulga Lands	Legislation not relevant (no MNES)	Compliant (Cat X < 20 ha Reg Veg)
2990	Pasture	59.94	59.94	No regrowth	2014/2015	No	No									59.94		59.94	100																												Mulga Lands	Legislation not relevant (no MNES)	Potentially non-compliant (minus Cat X)
2991	Settlement	21.87	Less than 20ha Reg Veg	18.4597	2014/2015	Yes	Yes		3.41034							18.5519	3.31807	21.87	100																							21.87					South Eastern Queensland	Compliant - exempt (less than 20 ha of habitat after subtracting regrowth)	Compliant (Cat X < 20 ha Reg Veg)
2996	Pasture	70.56	Less than 20ha Reg Veg	No regrowth	2014/2015	Yes	Yes									1.05447	69.5055	70.56	100	2009/002702																											Brigalow Belt South	Potentially non-compliant (no regrowth involved)	Compliant (Cat X < 20 ha Reg Veg)
2998	Pasture	21.24	Less than 20ha Reg Veg	20.889	2014/2015	Yes	Yes		0.350957							0	21.24	21.24	100																												Brigalow Belt South	Potentially non-compliant (remove regrowth from total)	Compliant (Cat X < 20 ha Reg Veg)
2999	Pasture	40.95	Less than 20ha Reg Veg	31.6568	2014/2015	No	No		9.29326							0.755318	40.1947	40.95	100																												Mulga Lands	Legislation not relevant (no MNES)	Compliant (Cat X < 20 ha Reg Veg)
3000	Thinning	121.86	Less than 20ha Reg Veg	121.746	2014/2015	No	No		0.114236							0	121.86	121.86	100																												Mulga Lands	Legislation not relevant (no MNES)	Compliant (Cat X < 20 ha Reg Veg)
3001	Pasture	31.86	Less than 20ha Reg Veg	8.09524	2014/2015	Yes	Yes		23.7648	Yes	4974	2009	Controlled Action	Energy Generation and Supply (non-renewable)	100	1.46863	30.3914	31.86	100																							26.723					Brigalow Belt South	Compliant - assessment	Compliant (Cat X < 20 ha Reg Veg)
3002	Pasture	52.92	52.9121	No regrowth	2014/2015	No	No									52.9121	0.00786695	52.92	100	2009/003151																											Mulga Lands	Legislation not relevant (no MNES)	Potentially non-compliant (minus Cat X)
3003	Pasture	33.57	Less than 20ha Reg Veg	No regrowth	2014/2015	Yes	Yes	Brigalow (Acacia harpophylla dominant and co-dominant)		Yes	4974	2009	Controlled Action	Energy Generation and Supply (non-renewable)	100	6.17798	27.392	33.57	100																												Brigalow Belt South	Compliant - assessment	Compliant (Cat X < 20 ha Reg Veg)
3005	Pasture	29.97	Less than 20ha Reg Veg	No regrowth	2014/2015	Yes	Yes			Yes	4974	2009	Controlled Action	Energy Generation and Supply (non-renewable)	100	0.000384024	29.9696	29.97	100	2015/004302																											Brigalow Belt South	Compliant - assessment	Compliant (Cat X < 20 ha Reg Veg)
3006	Pasture	47.43	Less than 20ha Reg Veg	No regrowth	2014/2015	Yes	Yes									0	47.43	47.43	100	2010/006622																											Brigalow Belt South	Potentially non-compliant (no regrowth involved)	Compliant (Cat X < 20 ha Reg Veg)
3011	Pasture	33.3	Less than 20ha Reg Veg	26.0459	2014/2015	Yes	Yes		7.25413							0	33.3	33.3	100	2009/002702																											Brigalow Belt South	Potentially non-compliant (remove regrowth from total)	Compliant (Cat X < 20 ha Reg Veg)
3013	Pasture	25.83	Less than 20ha Reg Veg	25.6101	2014/2015	No	No		0.219883							19.3164	6.51364	25.83	100	2009/003151																											Mulga Lands	Legislation not relevant (no MNES)	Compliant (Cat X < 20 ha Reg Veg)
3015	Pasture	145.17	Less than 20ha Reg Veg	No regrowth	2014/2015	Yes	Yes									0.00391992	145.166	145.17	100																												Brigalow Belt South	Potentially non-compliant (no regrowth involved)	Compliant (Cat X < 20 ha Reg Veg)
3018	Pasture	33.84	Less than 20ha Reg Veg	No regrowth	2014/2015	Yes	Yes									0	33.84	33.84	100	2010/002597																											Brigalow Belt South	Potentially non-compliant (no regrowth involved)	Compliant (Cat X < 20 ha Reg Veg)
3019	Mine	26.1	Less than 20ha Reg Veg	15.8032	2014/2015	Yes	Yes		10.2968							0	26.1	26.1	100																								Yes - mapped mining polygon	Yes - EA			South Eastern Queensland	Compliant - exempt (less than 20 ha of habitat after subtracting regrowth)	Compliant (Cat X < 20 ha Reg Veg + EPA exempt)
3020	Pasture	22.23	Less than 20ha Reg Veg	22.0373	2014/2015	Yes	Yes	Brigalow (Acacia harpophylla dominant and co-dominant)	0.192719							1.17909	21.0509	22.23	100	2009/008751																											Brigalow Belt South	Potentially non-compliant (remove regrowth from total)	Compliant (Cat X < 20 ha Reg Veg)
3021	Pasture	39.33	Less than 20ha Reg Veg	No regrowth	2014/2015	Yes	Yes	Coolibah - Black Box Woodlands of the Darling Riverine Plains and the Brigalow Belt South Bioregions								1.42972	37.9003	39.33	100	2005/101100																											Brigalow Belt South	Potentially non-compliant (no regrowth involved)	Compliant (Cat X < 20 ha Reg Veg)
3022	Pasture	106.11	Less than 20ha Reg Veg	93.5307	2014/2015	Yes	Yes		12.5793							8.17509e-05	106.11	106.11	100																												Brigalow Belt South	Potentially non-compliant (remove regrowth from total)	Compliant (Cat X < 20 ha Reg Veg)
3023	Pasture	29.34	Less than 20ha Reg Veg	No regrowth	2014/2015	Yes	Yes									0.729171	28.6108	29.34	100																												Brigalow Belt South	Potentially non-compliant (no regrowth involved)	Compliant (Cat X < 20 ha Reg Veg)
3027	Pasture	58.23	Less than 20ha Reg Veg	15.261	2014/2015	Yes	Yes		42.969							0	58.23	58.23	100	2006/008921																											Brigalow Belt South	Compliant - exempt (less than 20 ha of habitat after subtracting regrowth)	Compliant (Cat X < 20 ha Reg Veg)
3028	Pasture	20.61	Less than 20ha Reg Veg	No regrowth	2014/2015	Yes	Yes									0	20.61	20.61	100	2007/001366																											Brigalow Belt South	Potentially non-compliant (no regrowth involved)	Compliant (Cat X < 20 ha Reg Veg)
3029	Pasture	27.54	27.54	25.7681	2014/2015	No	No		1.77192							27.54		27.54	100																												Mulga Lands	Legislation not relevant (no MNES)	Potentially non-compliant (minus Cat X)
3031	Pasture	58.23	Less than 20ha Reg Veg	52.6672	2014/2015	Yes	Yes		5.56282							3.60038	54.6296	58.23	100	2010/003060									Yes	2045090315	3/COG34	2015	Thinning														Brigalow Belt South	Potentially non-compliant (remove regrowth from total)	Compliant (Cat X < 20 ha Reg Veg + AMP/SAC notification)
3032	Crop	115.47	114.761	No regrowth	2014/2015	Yes	Yes	Coolibah - Black Box Woodlands of the Darling Riverine Plains and the Brigalow Belt South Bioregions								114.761	0.7092	115.47	100																												Brigalow Belt South	Potentially non-compliant (no regrowth involved)	Potentially non-compliant (minus Cat X)
3033	Crop	38.61	35.9799	38.5738	2014/2015	Yes	Yes		0.0361482							35.9799	2.63009	38.61	100																												Brigalow Belt South	Potentially non-compliant (remove regrowth from total)	Potentially non-compliant (minus Cat X)
3036	Pasture	24.39	Less than 20ha Reg Veg	24.3142	2014/2015	Yes	Yes		0.0758205							0	24.39	24.39	100																												Mulga Lands	Potentially non-compliant (remove regrowth from total)	Compliant (Cat X < 20 ha Reg Veg)
3039	Pasture	21.42	Less than 20ha Reg Veg	2.40436	2014/2015	No	No		19.0156							0	21.42	21.42	100	2013/001297																											Mulga Lands	Legislation not relevant (no MNES)	Compliant (Cat X < 20 ha Reg Veg)
3040	Pasture	126.18	Less than 20ha Reg Veg	101.04	2014/2015	Yes	Yes		25.1401	Yes	4974	2009	Controlled Action	Energy Generation and Supply (non-renewable)	100	1.70331	124.477	126.18	100	2009/002804																											Brigalow Belt South	Compliant - assessment	Compliant (Cat X < 20 ha Reg Veg)
3041	Thinning	23.22	22.8252	21.8144	2014/2015	Yes	Yes		1.40556							22.8252	0.394774	23.22	100	2010/003060									Yes	2045090315	3/COG34	2015	Thinning														Brigalow Belt South	Potentially non-compliant (remove regrowth from total)	Compliant (AMP/SAC notification)
3044	Pasture	89.55	Less than 20ha Reg Veg	87.1505	2014/2015	Yes	Yes		2.39954							0.433871	89.1161	89.55	100																												Mulga Lands	Potentially non-compliant (remove regrowth from total)	Compliant (Cat X < 20 ha Reg Veg)
3045	Pasture	39.42	Less than 20ha Reg Veg	39.1012	2014/2015	No	No		0.318827							0.176009	39.244	39.42	100	2006/012688									Yes	492280314	3/PR45	2014	Fodder														Mulga Lands	Legislation not relevant (no MNES)	Compliant (Cat X < 20 ha Reg Veg + AMP/SAC notification)
3046	Pasture	46.89	Less than 20ha Reg Veg	46.8499	2014/2015	No	No		0.040052							0	46.89	46.89	100	2006/012688									Yes	492280314	3/PR45	2014	Fodder														Mulga Lands	Legislation not relevant (no MNES)	Compliant (Cat X < 20 ha Reg Veg + AMP/SAC notification)
3047	Pasture	39.6	Less than 20ha Reg Veg	22.212	2014/2015	Yes	Yes		17.388							2.91249	36.6875	39.6	100	2007/006680																											Brigalow Belt South	Potentially non-compliant (remove regrowth from total)	Compliant (Cat X < 20 ha Reg Veg)
3048	Pasture	54.18	Less than 20ha Reg Veg	18.2227	2014/2015	Yes	Yes		35.9573	Yes	4974	2009	Controlled Action	Energy Generation and Supply (non-renewable)	100	0	54.18	54.18	100	2009/002804																											Brigalow Belt South	Compliant - assessment	Compliant (Cat X < 20 ha Reg Veg)
3050	Pasture	159.75	157.084	157.204	2014/2015	No	No		2.54551							157.084	2.66642	159.75	100	2006/008560																											Mulga Lands	Legislation not relevant (no MNES)	Potentially non-compliant (minus Cat X)
3053	Crop	94.59	86.1162	No regrowth	2014/2015	Yes	Yes									86.1162	8.47379	94.59	100																												Brigalow Belt South	Potentially non-compliant (no regrowth involved)	Potentially non-compliant (minus Cat X)
3060	Pasture	20.79	Less than 20ha Reg Veg	20.685	2014/2015	No	No		0.104975							0	20.79	20.79	100	2006/012688									Yes	492280314	3/PR45	2014	Fodder														Mulga Lands	Legislation not relevant (no MNES)	Compliant (Cat X < 20 ha Reg Veg + AMP/SAC notification)
3063	Pasture	20.07	Less than 20ha Reg Veg	18.7778	2014/2015	Yes	Yes		1.29224							0	20.07	20.07	100																												South Eastern Queensland	Compliant - exempt (less than 20 ha of habitat after subtracting regrowth)	Compliant (Cat X < 20 ha Reg Veg)
3064	Pasture	37.26	Less than 20ha Reg Veg	9.666	2014/2015	Yes	Yes		27.594							0.057027	37.203	37.26	100	2007/006680																											Brigalow Belt South	Compliant - exempt (less than 20 ha of habitat after subtracting regrowth)	Compliant (Cat X < 20 ha Reg Veg)
3069	Pasture	55.62	40.6772	53.7865	2014/2015	Yes	Yes		1.83353							40.6772	14.9428	55.62	100	2007/006680																											Brigalow Belt South	Potentially non-compliant (remove regrowth from total)	Potentially non-compliant (minus Cat X)
3075	Pasture	30.06	Less than 20ha Reg Veg	No regrowth	2014/2015	Yes	Yes									0.224135	29.8359	30.06	100	2006/002910																											Mulga Lands	Potentially non-compliant (no regrowth involved)	Compliant (Cat X < 20 ha Reg Veg)
3076	Pasture	21.78	21.78	No regrowth	2014/2015	No	No									21.78		21.78	100						Yes	Mulga Lands Fodder Harvesting	2013-11-18	2/PR30																			Mulga Lands	Legislation not relevant (no MNES)	Compliant (AMP/SAC notification)
3077	Pasture	154.17	Less than 20ha Reg Veg	151.793	2014/2015	No	No		2.37733							0.0145335	154.155	154.17	100	2009/009077																											Mulga Lands	Legislation not relevant (no MNES)	Compliant (Cat X < 20 ha Reg Veg)
3079	Pasture	21.24	21.24	21.1874	2014/2015	No	No		0.0526007							21.24		21.24	100																												Mulga Lands	Legislation not relevant (no MNES)	Potentially non-compliant (minus Cat X)
3082	Pasture	93.33	73.0125	75.3041	2014/2015	Yes	Yes		18.0259							73.0125	20.3175	93.33	100																												Mulga Lands	Potentially non-compliant (remove regrowth from total)	Potentially non-compliant (minus Cat X)
3087	Pasture	22.41	Less than 20ha Reg Veg	6.96226	2014/2015	Yes	Yes		15.4478							0.0467189	22.3633	22.41	100	2009/002820																											Brigalow Belt South	Compliant - exempt (less than 20 ha of habitat after subtracting regrowth)	Compliant (Cat X < 20 ha Reg Veg)
3088	Pasture	22.41	Less than 20ha Reg Veg	22.3693	2014/2015	Yes	Yes		0.0407375							0.00474705	22.4053	22.41	100	2006/002910																											Mulga Lands	Potentially non-compliant (remove regrowth from total)	Compliant (Cat X < 20 ha Reg Veg)
3089	Pasture	33.93	Less than 20ha Reg Veg	22.0861	2014/2015	Yes	Yes		11.8439							0	33.93	33.93	100	2009/002820																											Brigalow Belt South	Potentially non-compliant (remove regrowth from total)	Compliant (Cat X < 20 ha Reg Veg)
3090	Pasture	39.51	Less than 20ha Reg Veg	39.0557	2014/2015	Yes	Yes		0.454325							0	39.51	39.51	100																												Mulga Lands	Potentially non-compliant (remove regrowth from total)	Compliant (Cat X < 20 ha Reg Veg)
[truncated: 16,440 more rows]
[truncated: 7 more columns]

## Sheet: Northern Territory
	Clearing event			EPBC Act MNES			EPBC Act referrals					Pastoral Land Act and Planning Act permits								Combined summary
[truncated: 123 more rows]

## Sheet: Western Australia
	Clearing event			EPBC Act MNES			EPBC Act referrals						EPA Act permits					Combined summary
[truncated: 2 more rows]
